# Supplementary material for: Low-Value Care at the Actionable Level of Individual Health Systems
Source: JAMA Intern Med. 2021 Sep 27;181(11):1490–500. doi: 10.1001/jamainternmed.2021.5531 (PMC8477305; doi:10.1001/jamainternmed.2021.5531)
Supplement: Supplement 2. — eTable 4. Low Value Service Use by Health Systems: by Individual Service Type and Overall [file jamainternmed-e215531-s002.xlsx]

## Sheet: Sheet1
Ganguli I, Morden NE, Yang CWW, Crawford M, Colla CH.
Low-value care at the actionable level of individual health systems.
JAMA Intern Med. Published online September 27, 2021.
doi:10.1001/jamainternmed.2021.5531
eTable 4. Low-value service use by health systems: by individual service type and overall.a,b								Laboratory testing						Imaging												Cardiopulmonary and neurologic testing						Procedures											Drugs
Health System		Headquarters	Range of attributed beneficiaries	Standardized composite score, main 28 measures	Standardized composite score, all 41 measures	Standardized composite score, excluding 5 measures requiring specialized facilities from main composite score	Standardized composite score, excluding 3 measures with insufficient history from main composite score	Preoperative laboratory testing	Prostate-specific antigen testingd	25-hydroxy vitamin D testing	Testing for chronic urticaria	Immunoglobulin G or E testing	Bleeding time testing	Imaging for eye disease	Short-interval repeat DEXA scan	Imaging for headache	Carotid artery imaging for simple syncope	Head imaging for syncope	Emergency department head CT scan for dizziness	Imaging for low back pain	Head CT scan for sudden hearing loss	Imaging for uncomplicated acute rhinosinusitis	MRI for rheumatoid arthritis	Coronary artery calcium scoring for known CAD	DEXA scan in low-risk patients	Screening electrocardiogramsd	Preoperative electrocardiograms, chest radiographs, or PFT	Electroencephalography for headaches	Cardiac stress testing	PFT prior to cardiac surgery	Preoperative echocardiography or cardiac stress testing	Cervical cancer screeningd	Injection for low back pain	Repeat short-interval colorectal cancer screening	Peripheral access placement without nephrology consultation in stage III-V CKD	Feeding tubes for patients with dementia	Percutaneous coronary intervention for asymptomatic patients	Vertebroplasty for osteoporotic fractures	Coronary angiography in low-risk patients	Multiple palliative radiation treatments for bone metastases	Renal artery revascularization	Arthroscopic lavage and debridement for knee osteoarthritis	Antipsychotics for patients with dementia	Opiates for acute disabling low back pain	Antibiotics for acute upper respiratory tract and ear infections	Antibiotics for adenoviral conjunctivitis	Antidepressant monotherapy for bipolar disorder	Two or more concurrent antipsychotic medications
AHRQ compendium systemsc			11,637,763					0.28471	0.26634	0.039297	0.021324	0.00414649	0.0001336	0.08817	0.081704	0.04905	0.03213	0.032133	0.019138	0.015406	0.013584	0.012519	0.028287	0.00151366	8.0302e-05	0.041218	0.019919	0.012138	0.010758	0.00355897	0.000500475	0.073958	0.066105	0.047237	0.041113	0.032739	0.026326	0.001483	0.00132503	0.02845	0.000664285	0.00142325	0.23472	0.13254	0.40628	0.24114	0.10095	0.01305
El Camino Hospital	INS00538819	Mountain View, CA	650 to 749	2.83267	2.15615	2.9226	2.97687	0.306865	0.439269	0.213456	0	0	0	0.114441	0	.	.	0	.	.	.	0	.	0	0	0.048557	0.0471087	.	0.0232214	0	0	0.0903732	0.141557	0.162976	.	0	.	.	0	0	.	0	.	0.145424	0.272611	0	.	.
Huntington Memorial Hospital	INS00645183	Pasadena, CA	450 to 549	2.59908	1.97786	2.75997	1.91523	0.343881	0.569205	0.0984576	0	.	0	0.123679	.	.	.	0	.	.	0	.	.	0	0	.	.	.	.	0	0	0.140506	.	0.0764985	.	.	0	.	0	0	0	.	.	0.202393	0.433005	.	0	.
Eisenhower Medical Center	INS00084377	Rancho Mirage, CA	27,550 to 27,649	2.56788	2.27589	2.67267	2.91325	0.388561	0.326437	0.224563	.	0.0057085	.	0.128849	0.258569	0.032312	0.0386497	0.0254068	0.0123961	0.00714602	0.00604107	0.0130939	0.100392	0.00389894	.	0.0487248	0.0336114	0.0237733	0.0150917	.	.	0.132884	0.0970657	0.0926053	0.0328781	.	0.0268532	0.00122185	0.00149563	.	.	0.00242519	0.239687	0.150072	0.369045	.	.	0.00406546
Emerson Hospital Health System	INS00773415	Concord, MA	750 to 849	2.55502	4.54452	2.94916	3.01695	0.406055	0.343518	0.271428	0	.	0	0.110338	0.196721	.	0	0	.	0	.	.	.	0	0	0.0747914	0.0383738	0	0.0262426	0	0	0.0624244	.	0.0742735	.	.	0	.	.	.	.	0	.	.	0.376541	.	.	.
JFK Health System	INS00000371	Edison, NJ	2,450 to 2,549	2.40734	1.31988	2.15853	2.49701	0.31862	0.381121	0.0433785	.	.	0	0.0871946	.	0.0541768	0.103771	.	.	.	0	0.0201406	0	0	0	0.0375305	0.0258973	.	0.012578	.	0	0.130497	0.057295	0.0407724	.	.	.	0	.	0	0	.	.	0.122446	0.528017	0	.	.
Lexington Medical Center	INS00492905	West Columbia, SC	26,850 to 26,949	2.32254	0.996654	2.29811	2.28567	0.38491	0.407069	0.0773652	.	0.00267857	.	0.0718094	0.0294319	0.0867271	0.0767236	0.0610673	0.018515	0.0368084	0.0185593	0.010893	.	.	.	0.0479469	0.0298938	0.00843103	0.0187079	.	0.00109539	0.112913	0.162984	0.0444212	0.0479512	.	0.0339293	0.00160284	0.00342213	.	0.000748544	.	0.185419	0.142018	0.533862	0	.	0.00479939
Torrance Memorial Medical Center	INS00778164	Torrance, CA	8,350 to 8,449	2.24236	2.01951	2.15365	2.09013	0.360875	0.363828	0.229242	.	0.00815549	0	0.140359	0.0979827	0.0343966	0.10763	0.0484357	0.0200473	.	.	0.00936644	.	.	0	0.0751314	0.038411	.	0.0251372	0.0322737	.	0.145212	0.0418294	0.0787267	0.0534837	.	.	0.00267159	0.0021794	.	.	.	0.29039	0.0961684	0.313732	.	.	.
Saint Dominic Health Services	INS00000384	Jackson, MS	12,450 to 12,549	2.23337	1.59107	2.35865	1.37465	0.337039	0.448756	0.0179868	.	0.00438022	.	0.0765887	0.0363036	0.0475922	0.0475263	0.0317158	0.0105446	0.0321594	0.0156442	0.0161898	.	.	0	0.0438316	0.0252228	0.00855757	0.00613405	.	.	0.230844	0.0442164	0.0552531	0.0614669	.	.	0.00382141	0.000893413	0	0.00311007	.	0.30744	0.125782	0.557878	.	.	0.020946
Maricopa Integrated Health System	INS00000249	Phoenix, AZ	1,650 to 1,749	2.09485	1.03182	2.24741	2.46908	0.224863	0.399952	0.0226921	0	.	0	0.0637707	.	0.0722905	.	.	.	.	.	.	0	.	0	0.0262172	0.0108523	.	.	0	0	0.0343417	0.0579798	0.0316776	.	0	0	.	.	0	0	0	0.640919	0.172693	0.432273	.	.	.
University of South Alabama Hospitals	INS00000463	Mobile, AL	2,350 to 2,449	2.06994	1.36286	1.77881	2.40945	0.287145	0.334289	0.021632	0	.	0	0.0845031	.	0.0540581	0.0860536	.	.	.	.	0.0297482	.	.	0	0.0404586	0.0206935	0.0529571	0.0145453	0	.	0.0910645	0.0859567	0.0320231	.	.	.	.	.	0	.	0	.	0.122654	0.56324	.	0	.
Boca Raton Regional Hospital	INS00538377	Boca Raton, FL	5,950 to 6,049	2.02359	2.40745	1.99903	1.4063	0.408709	0.400289	0.0365785	.	0.00787345	.	0.121491	0.095057	.	0.0278762	.	0.0184993	.	0.0145636	0.00766855	.	.	.	0.0466493	0.0312392	0.0440343	0.0573526	.	.	0.207802	0.139463	0.136637	0.031767	0	.	.	.	0	.	.	.	0.0988356	0.391649	.	.	.
Willis-Knighton Health System	INS00000515	Shreveport, LA	15,850 to 15,949	2.01938	1.48832	2.08432	2.05186	0.314349	0.39386	0.0116743	.	0.00276131	0	0.0775897	0.219	0.0591128	0.0424615	0.0500045	0.0242393	0.0175399	0.0163789	0.064552	0.246944	.	0	0.0283214	0.0137789	.	0.00864924	.	.	0.103264	0.0698288	0.0453684	0.0567014	0.0534514	0.0405664	0.000971641	0.00223285	.	.	.	0.23551	0.191714	0.460945	0	.	0.0119213
Boys Town National Research Hospital	INS00491485	Boys Town, NE	350 to 449	2.00694	0.269761	1.45988	2.83616	0.428571	.	0.21778	0	.	0	0.0610474	.	.	.	0	0	.	0	.	0	0	0	0.126498	.	.	.	0	0	0.070244	.	0.0360734	0	0	.	.	0	0	0	0	.	.	0.508082	0	0	.
NYU Langone Medical Center	INS00464266	New York, NY	64,850 to 64,949	2.00478	1.80047	1.89102	1.30667	0.39106	0.42031	0.0426709	0.0286453	0.00951286	.	0.0968503	0.129219	0.0431183	0.0750807	0.0295885	0.0145401	0.00948789	0.00760024	0.00916693	0.0490666	0.00147557	.	0.0468928	0.0360165	0.0273049	0.0153081	0.0112566	0.000758613	0.201033	0.0484836	0.061217	0.0417501	0.0685401	0.0369762	0.000681352	0.00126593	.	0.000750015	0.00139878	0.278302	0.0765237	0.405991	.	0.128649	0.00966233
Archbold Medical Center	INS00084366	Thomasville, GA	6,250 to 6,349	2.00243	1.27894	2.01823	1.72984	0.311315	0.401173	.	.	.	.	0.0913482	.	0.0703499	0.0585825	0.0447643	0.0158689	.	.	0.0151579	0	0	0	0.023824	0.0180068	0.0257438	0.0131414	.	.	0.160367	0.0986402	0.0678299	0.0510497	.	.	.	.	.	.	0	0.31326	0.196011	0.477844	.	0	0.0166134
DCH Health System	INS00000154	Tuscaloosa, AL	550 to 649	2.00088	1.22457	1.93465	2.89824	0.302853	0.284662	.	.	.	.	0.0460157	0	.	.	0	.	.	0	.	0	0	0	.	.	0	.	0	0	0.0413399	.	0.044752	.	0	.	.	0	0	.	.	.	0.356144	0.33277	.	0	.
Bethesda Health, Inc	INS00721912	Boynton Beach, FL	2,350 to 2,449	1.9734	0.413215	2.02242	1.85614	0.414419	0.34545	0.0312012	.	.	0	0.119432	0.0928962	.	0.0281713	.	0.0213718	.	.	0.0253436	0	.	0	0.0334082	0.0260364	.	0.036802	0	.	0.172768	0.172602	0.12448	0.0623438	.	.	.	.	0	.	0	.	0.12151	0.325461	0	0	.
Anderson Regional Medical Center	INS00721843	Meridian, MS	4,450 to 4,549	1.935	1.09894	1.95796	1.94327	0.285368	0.344651	.	.	.	.	0.0746141	0.0568182	0.0277892	0.0474883	.	0.0149701	.	.	0.0221033	.	.	0	0.0279581	0.0177307	.	0.0066589	0	0	0.150203	0.136765	0.0448709	0.0735324	.	.	.	0.00268863	0	.	0	0.400093	0.291347	0.411633	0	.	.
South Georgia Health System	INS00492734	Valdosta, GA	4,050 to 4,149	1.82471	1.01514	1.74621	1.20364	0.275707	0.433476	0.0158897	0	.	0	0.0958839	0.047619	0.0573769	0.0852449	.	0.0162474	0.0293579	.	0.0149538	0	0	0	0.0245399	0.0245431	0.023665	0.00909561	.	.	0.177253	0.0335698	0.104338	0.0245521	.	.	.	.	.	.	0	0.283854	0.212882	0.431762	0	.	0.0267835
Cedars-Sinai Health System	INS00000117	West Hollywood, CA	16,650 to 16,749	1.81669	1.7018	1.75518	1.36594	0.371746	0.386929	0.0989286	.	0.00662654	.	0.132113	0.180863	0.0270993	0.0690313	0.0132093	0.00752268	0.0101983	0.0112215	0.0125866	.	0.00870956	0	0.053695	0.0332375	0.00898768	0.0153265	.	0.000778023	0.161547	0.096383	0.0679742	0.0637914	0.208433	0.0419327	0.00101726	0.00197978	.	.	.	0.279923	0.113927	0.231253	.	.	0.011802
Trinitas Regional Medical Center	INS00645257	Elizabeth, NJ	650 to 749	1.80026	1.12452	1.73511	0.885054	0.203542	0.572882	.	0	0	.	0.0906448	.	.	.	0	0	.	0	0	0	0	0	0.0206784	.	.	.	0	0	0.0936654	.	0.0256235	.	.	.	0	0	0	0	0	.	0.0859064	0.439196	.	.	.
Northwell Health	INS00000308	New Hyde Park, NY	62,550 to 62,649	1.75376	1.44157	1.64395	1.32198	0.361493	0.359514	0.0595852	0.0350523	0.00768353	.	0.0900952	0.1309	0.0382526	0.0709591	0.0327432	0.0150306	0.00944501	0.0064133	0.0104131	.	0.0014069	.	0.043576	0.0299051	0.0267147	0.01422	0.0105826	0.00071271	0.189408	0.0459937	0.0752809	0.0447864	0.0510971	0.0349071	0.000625472	0.00108096	.	0.00055607	0.00129838	0.301724	0.0863183	0.390842	.	0.0983155	0.0148806
Northside Hospital, Inc	INS00492210	Atlanta, GA	26,850 to 26,949	1.74862	1.60115	1.79069	1.05818	0.345238	0.474401	0.0207467	.	0.00650761	0	0.0967164	0.0886725	0.0334688	0.0483167	0.0293686	0.0169102	0.0270189	0.0069758	0.0128156	.	.	.	0.0588365	0.0299723	0.0122224	0.0190862	.	0.00109221	0.10736	0.076105	0.0637129	0.0423427	.	0.0304208	0.00166973	0.00132458	0	0.000750347	.	0.245682	0.122645	0.464745	.	.	0.00803865
Stamford Hospital	INS00644097	Stamford, CT	9,350 to 9,449	1.74686	2.08149	1.80227	1.25816	0.420411	0.331392	0.0577082	.	0.00625558	0	0.0989529	0.0748092	0.0688645	0.0237737	0.053698	0.0230445	0.0121866	0.0109767	0.00919165	.	.	0	0.0688413	0.0374382	.	0.0106028	.	0.00132797	0.202404	0.11887	0.052178	.	0	0.0560173	.	.	0	0.00175545	.	0.304607	0.0759295	0.327931	.	.	0.00864878
Baptist Health South Florida	INS00000078	Coral Gables, FL	10,050 to 10,149	1.73988	1.08107	1.71999	1.20896	0.288098	0.419869	0.0382099	0	0.00623063	.	0.0786851	0.19562	0.0359147	0.0528759	0.038727	0.0271406	0.0263774	0.00843362	0.0111119	.	.	0	0.0379743	0.0172298	0.0404882	0.0184772	0	.	0.152085	0.0808355	0.0754524	0.0522391	.	.	0.0019265	.	0	.	.	0.305648	0.117161	0.336152	.	.	0.0108923
Hamilton Health Care System, Inc	INS00261039	Dalton, GA	4,350 to 4,449	1.72585	2.7334	1.66576	1.7121	0.293158	0.407723	0.0183419	.	.	0	0.0834748	0.0892857	0.0460222	0.0257556	0.0552813	0.0218255	.	.	0.0113602	0	0	0	0.0316005	0.0145972	0.0277365	0.00768654	0	.	0.0694575	0.0778896	0.0416923	0.0299053	0	0.062866	.	0.00256218	0	.	.	0.306118	0.257025	0.459101	.	.	0.0141821
Baptist Health	INS00084367	Jacksonville, FL	32,150 to 32,249	1.72123	1.11887	1.82838	1.5186	0.337727	0.396868	0.0862213	.	0.00473984	.	0.0876154	0.0658294	0.0479763	0.0186367	0.0349839	0.0175216	0.0119653	0.0130371	0.00807859	0.0915512	.	.	0.038091	0.0196196	0.0128251	0.00855161	0.0286848	.	0.110447	0.132969	0.0528799	0.0404782	.	0.0411637	0.00197861	0.00145285	0	0.000926401	.	0.260902	0.147343	0.477627	.	.	0.00597609
Baptist Memorial Health Care Corporation	INS00000083	Memphis, TN	63,850 to 63,949	1.7185	1.04818	1.73245	1.38487	0.306611	0.414596	0.0152991	0.0263384	0.00451156	0.0002249	0.0789924	0.0736937	0.0478671	0.0415879	0.0365901	0.016265	0.0242894	0.0144784	0.034906	0.0341989	0.00229681	.	0.0424142	0.0271869	0.021739	0.0102566	0.00404683	0.00051872	0.113414	0.0643423	0.0508253	0.0470766	0.0550326	0.0342036	0.00155876	0.00177312	.	0.000776417	0.00182467	0.283703	0.157614	0.505279	.	0.140894	0.0116552
Scripps Health	INS00000360	San Diego, CA	38,850 to 38,949	1.70063	1.69991	1.6945	1.89953	0.335391	0.326594	0.176008	.	0.0089632	.	0.146477	0.113777	0.0436376	0.046288	0.0300928	0.00985345	0.0203526	0.00640066	0.0246277	.	0.00427242	.	0.0716662	0.0382332	0.00599873	0.0222886	.	0.00130455	0.0658804	0.0826369	0.0670607	0.0403813	.	0.051291	0.00116652	0.00107758	.	.	0.00289962	0.265429	0.116297	0.350926	0.44	0.100327	0.00884699
Mount Sinai Medical Center of Florida, In	INS00000290	Miami Beach, FL	3,750 to 3,849	1.67399	0.933631	1.56704	1.03255	0.312039	0.466683	0.0676323	.	0.0105965	.	0.102599	0.136752	0.0493088	0.0552744	0.0303539	0.0208729	.	.	.	.	.	0	0.0369874	0.0188828	0.0372388	0.0210343	0	.	0.120436	0.0625044	0.102131	0.0306117	0.17394	.	0.00499791	.	0	.	.	0.352298	0.0795669	0.254388	0	.	0.0338424
Yuma Regional Medical Center	INS00753268	Yuma, AZ	2,850 to 2,949	1.63319	2.06977	1.43335	2.42247	0.233459	0.267106	0.0239844	.	.	0	0.12546	0.199005	0.0637855	0.0726245	.	0.0250767	.	.	.	.	.	0	0.0250874	0.0115649	.	0.036645	0	.	0.0445403	0.0452318	0.0989993	0.0795057	0	.	.	0.00467489	.	0	0	.	0.149365	0.341835	.	.	.
Catholic Health Services of Long Island	INS00261054	Rockville Centre, NY	21,050 to 21,149	1.62749	1.36816	1.50167	1.03256	0.31954	0.398361	0.0427484	.	0.00903715	0	0.0822258	0.128889	0.0324848	0.0746303	0.0290867	0.0124638	0.0101168	0.00672014	0.0066469	.	0.0023576	.	0.0313945	0.0254649	0.0170807	0.0160481	0.00788582	.	0.18121	0.0566129	0.0815794	0.0601779	0.0413281	0.0411246	0.00132001	0.00136312	.	.	.	0.246743	0.0965743	0.430776	.	.	0.0165238
Alecto Healthcare Services, LLC	INS00762248	Irvine, CA	5,150 to 5,249	1.5949	0.501804	0.767846	1.8404	0.262337	0.319933	0.0343888	.	.	.	0.0674537	0.142077	0.0426283	0.255518	0.0395288	0.0145095	.	.	.	0	.	0	0.0261917	0.0175596	0.0240053	0.00958987	0	.	0.100041	0.0463281	0.0603011	0.0544715	0.121871	.	.	0.00206501	0	.	.	0.248888	0.173502	0.428178	0	.	0.0196092
White River Health System, Inc	INS00549294	Batesville, AR	7,150 to 7,249	1.544	1.81266	1.37818	1.65776	0.296813	0.326133	0.0262736	0	.	.	0.0594368	0.117241	0.038269	0.0342025	0.0469355	0.0187453	0.0175959	.	0.0204714	.	.	0	0.0399065	0.00813192	.	0.00699704	.	.	0.102173	0.080654	0.0586944	0.0389244	.	0.0928383	0.00322601	0.0044267	.	.	.	0.337624	0.174521	0.454054	.	.	0.00838079
East Texas Medical Center Regional Health	INS00000160	Tyler, TX	15,750 to 15,849	1.54084	0.505193	1.56374	1.32716	0.332462	0.428914	0.0366328	.	.	0	0.0645473	0.147399	0.0656955	0.0387301	0.0428126	0.0184809	0.0195721	0.0155705	0.0112575	.	0.00366389	0	0.0391941	0.0196395	0.0146359	0.0221563	.	.	0.0632546	0.0765115	0.0511546	0.0243296	0.0227017	0.0373232	0.000974891	0.00345039	0	0.00174045	.	0.239331	0.17647	0.431493	0	.	0.0095275
Saint Bernards Healthcare	INS00519752	Jonesboro, AR	8,650 to 8,749	1.53568	0.497677	1.40684	1.52598	0.28711	0.401427	0.0158382	0	.	.	0.0676637	0.0865225	0.0405946	0.057871	0.029762	0.0130049	0.0135508	.	0.021684	0	0	0	0.0340895	0.0171511	0.017782	0.0049403	.	.	0.0561533	0.0695569	0.0831007	0.0532399	0.0371577	0.0536578	0.00203959	0.00281646	0	.	0	0.293065	0.203766	0.477057	0	.	0.00924271
Houston Methodist	INS00000422	Houston, TX	23,850 to 23,949	1.53277	1.02885	1.4377	1.4583	0.270941	0.317044	0.0411825	.	0.00504335	.	0.0936184	0.206102	0.0560497	0.0546423	0.0421468	0.0224069	0.0190689	0.0112199	0.0144665	0.110796	0.00220376	.	0.0477296	0.0229813	0.0189925	0.0235544	.	0.000611076	0.139191	0.0599618	0.0601082	0.0496924	0.052835	0.0461191	0.00191298	0.00377983	0	0.000637599	.	0.216775	0.124463	0.453996	.	.	0.00720098
Major Health Partners	INS00572362	Shelbyville, IN	2,850 to 2,949	1.50883	-0.0474051	1.48254	1.56087	0.25834	0.388757	0.0143248	0	.	0	0.0873005	0.151163	0.0626867	0.026081	.	0.0341134	.	.	0.0446564	0	0	0	0.0377407	0.0136781	.	0.0138546	.	.	0.0509011	0.11891	0.0708747	0.0488348	.	.	.	.	0	0	0	.	0.173467	0.528058	0	0	.
University Medical Center Health System	INS00644836	Lubbock, TX	8,550 to 8,649	1.5082	0.83401	1.47927	1.73795	0.269328	0.34727	0.0891824	0	.	.	0.0702993	0.155598	0.049209	0.0406276	0.0322441	0.0310216	.	.	0.0109937	0	.	0	0.0472123	0.0279168	.	0.00971637	0	.	0.047902	0.0959889	0.0312136	0.0360809	.	0.0546863	0.00148514	0.00289301	.	0.00320934	.	0.27734	0.141945	0.49538	.	.	0.01089
New York Presbyterian Healthcare System	INS00000303	New York, NY	51,050 to 51,149	1.49734	0.874059	1.40059	0.92631	0.323823	0.375643	0.110526	0.0318175	0.007341	0.00155518	0.0889025	0.174933	0.0372103	0.0873744	0.0262501	0.014142	0.0101137	0.00825318	0.00608404	0.0559844	0.00225193	0	0.0615627	0.0301532	0.0148498	0.0101758	.	0.000576914	0.156897	0.0562807	0.0550346	0.0372244	0.0747641	0.0214899	0.000715455	0.000666822	.	0.000602843	.	0.300882	0.0752231	0.312124	.	0.0856897	0.0166583
IASIS Healthcare Corporation	INS00000211	Franklin, TN	12,350 to 12,449	1.47956	0.770478	1.28395	1.63477	0.281662	0.35735	0.0304118	.	0.00320583	0	0.0792327	0.138169	0.0453544	0.0768931	0.0379605	0.0156388	0.0173601	0.0187821	0.0141133	.	.	0	0.0387078	0.0187875	0.0207693	0.0176938	.	.	0.0587536	0.0669292	0.0649482	0.0464002	.	0.0473921	0.00095142	0.00378563	0	0.00155214	.	0.237058	0.17266	0.494128	.	0	0.0105046
Valley Health System	INS00000483	Ridgewood, NJ	19,350 to 19,449	1.43744	1.30182	1.45179	0.872129	0.380106	0.381241	0.0158263	.	0.00805344	.	0.107388	0.191506	0.0424225	0.0294322	0.023557	0.0202026	0.00881706	0.00619714	0.00436908	.	.	.	0.0432798	0.035144	0.0321694	0.019851	0	0.000846233	0.162896	0.0377316	0.0948265	0.0440791	.	0.0330228	.	0.000612667	.	.	.	0.157893	0.070851	0.447097	.	.	0.00522918
Hoag Memorial Hospital Presbyterian	INS00000204	Newport Beach, CA	8,950 to 9,049	1.41834	0.687077	1.48452	0.854983	0.339089	0.418712	0.162639	.	0.0121106	0	0.129662	0.0681458	0.0326797	0.0450415	0.0227162	0.0108072	.	.	0.009854	.	.	.	0.0580285	0.0334701	0.0163916	0.0215173	.	.	0.108533	0.0400922	0.0676909	0.0305937	.	.	.	0.00146802	0	.	.	0.265011	0.110108	0.349074	0	.	0.00948406
West Tennessee Healthcare	INS00000513	Jackson, TN	5,650 to 5,749	1.41538	0.0673888	1.34973	1.23795	0.279194	0.394898	0.0173861	.	.	0	0.0824322	0.108434	0.0343503	0.0503842	0.0402229	0.0103842	.	.	0.0157414	.	.	0	0.0244051	0.0152202	.	0.0148689	.	.	0.0942208	0.0974962	0.0362977	0.0790798	.	0.0491152	0.00550065	0.00352193	0	.	0	0.195713	0.190743	0.503216	0	0	.
Methodist Le Bonheur Healthcare	INS00000280	Memphis, TN	24,450 to 24,549	1.41507	0.541803	1.42159	1.17335	0.314481	0.396767	0.0336226	.	0.00455595	.	0.083103	0.0847976	0.0512542	0.0340158	0.0366291	0.0244625	0.024012	0.0140818	0.0516193	.	0.00192979	.	0.0361674	0.0222253	0.0240035	0.0134111	.	.	0.0926624	0.0638746	0.0498388	0.0407533	.	0.0361825	0.00092276	0.00186063	.	0.00113863	.	0.250619	0.147003	0.459148	0	.	0.00572615
McLeod Health	INS00260817	Florence, SC	26,250 to 26,349	1.41398	0.999144	1.48019	1.18908	0.289231	0.39101	0.012983	.	0.00288431	.	0.0687062	0.0769231	0.0638938	0.0445067	0.0482462	0.0249106	0.0281857	0.0137514	0.0216053	.	.	0	0.0263035	0.0211222	0.0137447	0.0126088	.	0	0.105028	0.0723162	0.0557015	0.0575254	0.0359318	0.0214605	0.00077721	0.00112922	.	.	.	0.279728	0.164383	0.468659	.	.	0.0101738
Tidelands Health	INS00771122	Georgetown, SC	9,250 to 9,349	1.38175	0.434925	1.2627	1.64735	0.315003	0.26686	0.0355901	.	.	.	0.0898315	0.0816327	0.0820683	0.0967375	0.0567306	0.0311759	0.0228856	0.015211	0.00979943	.	.	0	0.04467	0.0355681	.	0.0190816	0.0259047	.	0.113856	0.0908168	0.0662564	0.0347272	.	.	.	0.0016376	.	.	.	0.229386	0.160182	0.450544	0	.	.
HonorHealth	INS00000358	Scottsdale, AZ	29,750 to 29,849	1.36191	0.946973	1.31838	1.2438	0.331483	0.355331	0.0374849	.	0.00514947	0	0.101125	0.232593	0.0465291	0.0467564	0.0244926	0.0192704	0.00924658	0.0105738	0.00931023	.	0.00183941	.	0.0619746	0.0208366	0.0216453	0.0186649	.	0.000614989	0.0804503	0.0650186	0.0461766	0.0426001	.	0.0376711	0.000824658	0.00180853	.	0.000619706	0.00280719	0.211326	0.130002	0.411036	.	.	0.00384093
Washington Hospital Healthcare System	INS00644689	Fremont, CA	2,550 to 2,649	1.34623	2.12184	1.48359	2.05177	0.290473	0.237364	0.172302	0	.	.	0.11286	0.100592	0.0672307	.	.	.	.	.	.	.	0	0	0.0398776	0.0279017	.	0.0161873	0	.	0.0572446	0.0732435	0.0575645	0.145804	.	.	.	.	.	.	.	.	0.114181	0.331142	.	.	.
North Mississippi Health Services	INS00000306	Tupelo, MS	29,250 to 29,349	1.34208	0.48617	1.39932	1.00304	0.261024	0.432461	0.00915534	0.034836	0.0048819	.	0.0672484	0.0473469	0.054965	0.0397784	0.0349905	0.0235596	0.0199464	0.012283	0.00861951	0	.	0	0.0295349	0.0168612	0.00951401	0.0124844	.	.	0.0752839	0.0727284	0.0453859	0.0313798	0.0686561	0.0303602	0.00118702	0.00185264	0	.	.	0.32279	0.202436	0.502676	.	.	0.00707163
Martin Health System	INS00084387	Stuart, FL	18,050 to 18,149	1.33865	1.09858	1.31995	1.44922	0.361417	0.246241	0.0169705	.	0.00659802	0	0.106964	0.0502545	0.0513411	0.0480681	0.0438909	0.0342213	0.0151099	0.00788253	0.00671312	.	.	0	0.0341967	0.0191622	0.0168784	0.0377028	.	0.000816456	0.171757	0.105326	0.0864023	0.0414529	.	0.0328847	0.00272567	0.00139713	.	0.00214389	.	0.307214	0.121166	0.397926	.	.	0.00500579
Tanner Health System	INS00469074	Carrollton, GA	7,650 to 7,749	1.31511	1.16198	1.08945	1.24932	0.250501	0.365104	0.00777283	.	0.00381127	0	0.0880201	0.0591017	0.0702022	0.0864154	0.0847767	0.033061	0.0260333	.	0.0745315	0	.	0	0.0242152	0.0183168	0.0282748	0.0101758	.	.	0.0946324	0.113002	0.0496466	0.0248322	.	0.0370546	.	.	0	.	0	0.162831	0.212123	0.427765	.	.	.
Kaweah Delta Health Care District	INS00721882	Visalia, CA	4,750 to 4,849	1.3057	2.52527	1.13927	1.11858	0.315295	0.391316	0.141814	.	.	0	0.0830336	0.0769231	0.0575763	0.0834892	.	0.012772	.	.	.	.	.	0	0.0435969	0.031466	.	0.030663	.	.	0.0710344	0.0473768	0.0439886	0.0378984	.	.	0.00233904	0.00255168	0	.	0	.	0.167948	0.434481	.	.	.
Episcopal Health Services, Inc	INS00000164	Bethpage, NY	1,550 to 1,649	1.28695	0.435392	0.513038	0.821969	0.31521	0.46273	.	.	.	.	0.0670442	.	.	0.145598	.	.	0	.	.	0	0	0	0.0154573	0.00827805	0.0928754	.	.	.	0.0771941	.	0.0356954	.	0.123393	.	.	.	0	.	0	.	0.0761296	0.325025	0	.	0.167669
Infirmary Health System, Inc	INS00000214	Mobile, AL	20,750 to 20,849	1.26301	0.363774	1.02324	1.2006	0.217478	0.370532	0.0112866	.	0.00221539	.	0.0847677	0.0433905	0.0368976	0.0737023	0.0345817	0.0107965	0.0212995	0.0107605	0.0548935	.	0.00254008	0	0.0226522	0.0149429	0.030476	0.017742	.	.	0.0858301	0.0945224	0.0607834	0.0391171	0.0635679	0.0491429	0.000638491	0.00140856	0	0.000978513	.	0.295693	0.162423	0.486009	.	.	0.0223527
Broward Health	INS00000311	Fort Lauderdale, FL	6,550 to 6,649	1.26079	0.969391	1.32353	1.02881	0.314494	0.33138	0.0485433	.	.	0	0.0964385	0.109195	0.0626679	0.0347266	0.0326772	0.0255524	.	.	0.0100807	0	0.00686276	0	0.0355786	0.0211855	0.0210826	0.0171872	.	.	0.143492	0.103899	0.0673905	0.049292	.	.	.	.	0	.	.	.	0.114078	0.414145	.	.	.
Rush Health Systems	INS00519874	Meridian, MS	11,950 to 12,049	1.22977	0.873827	1.24978	0.87436	0.245992	0.401502	0.0114858	.	.	.	0.0572376	0.0479798	0.0504752	0.0550069	0.0627787	0.0213417	0.0246705	0.0132613	0.0270211	.	0	.	0.025378	0.0104728	0.0108038	0.00378051	0	.	0.10354	0.0704868	0.031034	0.0642266	0.0701908	0.0211971	.	0.00229775	0	.	0	0.211148	0.215992	0.53346	.	.	0.0216605
MemorialCare Health System	INS00000260	Fountain Valley, CA	10,850 to 10,949	1.20761	1.35592	1.08841	0.884618	0.303668	0.378149	0.123886	.	0.00651977	.	0.125072	0.0729537	0.0426941	0.0567917	0.0256382	0.0111651	.	.	0.0147736	.	.	.	0.0504158	0.0289633	0.0177399	0.0133791	.	.	0.0940276	0.0587529	0.0556763	0.0349756	.	0.0470235	0.00160232	0.00125145	0	.	.	0.262199	0.128477	0.358584	.	.	0.00816598
University of Miami Health System	INS00593738	Miami, FL	10,550 to 10,649	1.19409	0.512509	1.24831	0.481372	0.284085	0.403171	0.070019	.	0.00797968	.	0.0847148	0.152616	0.0491607	0.042711	0.0470625	0.01622	.	0.00977926	0.0157787	.	0.00654126	.	0.0309031	0.0165271	0.0219543	0.02123	0	.	0.15691	0.103945	0.0676727	0.042815	.	.	0.00201043	0.00205038	.	.	.	0.290954	0.0927048	0.26744	0	.	0.0195969
Trinity Health System	INS00000431	Steubenville, OH	10,450 to 10,549	1.18346	0.152278	1.07106	1.46604	0.270641	0.298299	0.0899503	.	0.00346898	.	0.0600262	0.0603175	0.0627005	0.0591776	0.0217335	0.0218664	0.0209115	.	0.0217539	0	0	0	0.026108	0.0149321	0.0199404	0.00216314	0	.	0.0826039	0.0864492	0.0376958	0.0493553	.	0.0398263	0.00168238	0.00158642	0	.	.	0.422178	0.164543	0.366161	0	.	0.0221411
University of Tennessee Medical Center	INS00014910	Knoxville, TN	15,150 to 15,249	1.17679	0.750242	1.3576	0.362712	0.335036	0.461628	0.0170121	.	0.00342311	.	0.0912939	0.106594	0.031627	0.0119416	0.0172118	0.0121872	0.014092	0.0103225	0.00925428	0	.	0	0.0469218	0.0212001	0.00678072	0.0139227	.	0.000848642	0.098446	0.0478819	0.0907588	0.0382668	.	0.027939	0.00069234	0.00131865	0	.	.	0.245341	0.115077	0.453658	.	.	.
Universal Health Services, Inc	INS00000454	Norristown, PA	36,450 to 36,549	1.17305	1.53329	1.18087	1.04134	0.289435	0.336987	0.0421407	0.0247418	0.00259921	0.000477455	0.0920006	0.173348	0.0441019	0.0471526	0.0278859	0.0158747	0.0151208	0.00884559	0.0190496	.	0.00113491	0	0.0425642	0.0197215	0.0170214	0.0216706	.	0.000797697	0.10499	0.0579929	0.0575169	0.0438649	0.0827368	0.0241025	0.00218772	0.00173103	.	0.0007526	0.00411166	0.231917	0.143984	0.436826	.	0.107393	0.011513
University Health Care System	INS00000455	Augusta, GA	9,150 to 9,249	1.17156	1.75569	1.26321	0.395462	0.25656	0.292614	0.0287444	.	0.00357328	.	0.0921461	0.0482986	0.0499115	0.017778	0.0384453	0.0247872	0.0281411	0.0116145	0.0180864	.	0.00811842	0	0.0394611	0.0210827	.	0.0104027	.	.	0.267847	0.0649587	0.0885104	0.0332743	.	0.04283	.	0.0021832	0	.	.	0.197375	0.144114	0.496415	.	.	.
Community Hospital Corporation	INS00753852	Plano, TX	2,950 to 3,049	1.16929	1.05706	1.22269	0.953149	0.24749	0.41225	0.0271729	0	.	.	0.0696102	0.153153	0.0396634	0.0568554	.	.	.	.	0.0164269	0	0	0	0.0303064	0.0188834	0	0.0103945	0	.	0.0572342	0.0669062	0.0743952	0.0342215	0	.	.	.	0	.	.	.	0.174598	0.532132	.	.	.
Saratoga Hospital	INS00653170	Saratoga Springs, NY	7,950 to 8,049	1.1337	0.887195	1.08418	1.36614	0.282893	0.273666	0.0539274	.	.	.	0.0763568	0.0805785	0.0506675	0.064447	0.0210856	0.0177968	0.0166308	.	0.0207817	0	0	0	0.0374921	0.0181785	0.020055	0.0196683	.	.	0.101764	0.12733	0.0407206	0.026437	.	.	.	0.00166596	0	0	0	0.366903	0.134327	0.417602	.	.	0.0166823
Southeast Georgia Health System	INS00260830	Brunswick, GA	8,450 to 8,549	1.12706	1.34893	1.2337	1.01258	0.348344	0.356888	0.0223026	.	.	0.0024043	0.110327	0.0357143	0.0423992	0.0165946	0.0477277	0.0224039	0.0189799	.	0.0115829	.	0	.	0.0340112	0.0328661	.	0.0112799	0.0284147	.	0.0866888	0.0579956	0.0491523	0.0508454	.	0.0367882	0.00192344	0.00415731	0	.	.	0.289036	0.167648	0.433175	.	.	0.015771
Orlando Health	INS00000317	Orlando, FL	19,350 to 19,449	1.12445	0.955927	1.15516	1.21376	0.2783	0.313745	0.0523864	.	0.00641203	0	0.108656	0.112623	0.052218	0.0366288	0.0349997	0.0174431	0.0148183	0.0108345	0.0120774	.	0.00572349	.	0.0257182	0.015081	0.0120446	0.0160339	.	.	0.0999174	0.0700825	0.06651	0.0198256	.	0.0330102	0.00174122	0.00221146	.	0.00363418	0.00559558	0.35678	0.127103	0.405796	.	.	0.0161823
Yavapai Regional Medical Center	INS00722772	Prescott, AZ	6,750 to 6,849	1.1205	1.01304	1.27719	1.55698	0.29102	0.238568	0.0366174	.	.	.	0.0982282	0.201754	0.0412558	0.0358713	0.0303061	0.0166569	.	0.028373	.	.	.	.	0.0386911	0.0244797	.	0.0146688	.	.	0.0953012	0.0553678	0.138149	0.0346606	0	.	0.00222271	.	0	.	0	0.352624	0.163174	0.341358	.	.	.
Augusta University Medical Center	INS00000251	Augusta, GA	9,750 to 9,849	1.10776	0.231398	1.15407	1.36594	0.32161	0.257386	0.0301152	.	0.00515576	.	0.0741501	0.0850515	0.0661104	0.0283751	0.0365346	0.0185778	0.0272748	0.0166367	0.0651407	0	.	0	0.0324296	0.0153581	.	0.00802243	.	.	0.116246	0.0870191	0.0425759	0.0363992	.	0.0419729	.	0.00198103	.	.	.	0.293476	0.147834	0.436343	0	.	0.0138276
Cayuga Medical Center	INS00644963	Ithaca, NY	5,550 to 5,649	1.10464	0.479291	1.31239	1.21787	0.281607	0.302867	0.031353	.	.	0	0.0931675	0.0718954	0.0625067	0.0154309	0.0564334	0.0151163	0.0262635	.	0.0156849	0	.	0	0.0487043	0.0163781	.	0.00708065	.	.	0.0817695	0.0318101	0.0360855	0.0306173	0.101159	.	.	.	0	.	.	0.344302	0.152716	0.502705	.	0	0.0332371
Covenant Health	INS00000149	Knoxville, TN	18,150 to 18,249	1.09719	1.73955	1.20539	0.967064	0.326094	0.35795	0.0252105	.	0.00259286	0	0.0808976	0.0563231	0.0378585	0.0274974	0.0276863	0.015956	0.0191845	0.0111482	0.026946	.	.	0	0.0407516	0.0179919	0.00833096	0.00649909	.	.	0.079333	0.0440729	0.0559845	0.0367017	.	0.0275971	0.00128344	0.00115601	.	.	.	0.340667	0.146541	0.478404	.	.	0.0112793
Beaufort Memorial Hospital	INS00644845	Beaufort, SC	8,850 to 8,949	1.0907	-0.231647	1.21547	0.65853	0.347259	0.327062	0.034304	.	.	.	0.153987	0.0345572	0.0473774	0.0524706	0.0298689	0.0215282	0.0198396	.	0.00706374	0	.	0	0.041388	0.0482852	.	0.031823	.	.	0.163689	0.0801342	0.0386303	0.0398059	0	.	.	.	0	.	.	.	0.140925	0.461607	0	.	.
Houston Healthcare	INS00491634	Warner Robins, GA	1,250 to 1,349	1.0795	1.5736	0.880664	1.28726	0.187399	0.281381	.	.	.	0	0.0952821	.	.	0.07001	.	.	.	0	.	0	0	0	0.0240266	0.0160649	.	0.0118962	0	0	0.10815	0.0693178	0.0565392	.	0	.	0	.	0	0	0	.	0.129394	0.428991	.	.	.
Mount Sinai Health System	INS00000292	New York, NY	46,250 to 46,349	1.07094	0.884831	0.995695	0.50465	0.304685	0.338488	0.0477487	0.024206	0.00861312	0.000420858	0.0976016	0.134831	0.0456693	0.0527536	0.0363117	0.014419	0.00799286	0.00952624	0.00955498	.	0.00223963	.	0.0571224	0.0269944	0.0259063	0.0132718	.	0.00091395	0.158504	0.0454497	0.062776	0.0456976	0.0701995	0.0306784	0.000440106	0.00098511	.	0.00113847	.	0.295569	0.0794534	0.326739	.	0.118963	0.0272057
Hurley Medical Center	INS00643034	Flint, MI	2,050 to 2,149	1.07026	0.407308	0.846208	1.27153	0.252268	0.336455	0.0896518	0	.	0	0.113061	.	.	0.0376763	.	.	.	.	.	.	0	0	0.0272938	0.0123565	.	0.0130139	0	.	0.0503462	.	0.0814122	0.0511382	.	.	.	.	0	.	0	.	0.207171	0.397195	.	.	0.0368687
Saint Francis Health System	INS00000353	Tulsa, OK	25,550 to 25,649	1.06873	0.80793	1.18461	1.00204	0.282309	0.351574	0.00892563	0.0331336	0.00405535	0	0.0942454	0.0879012	0.0615001	0.0214676	0.0416561	0.0158126	0.0146414	0.0198535	0.0259334	.	0.00170887	0	0.0387389	0.023304	0.0137311	0.00768689	.	.	0.0737493	0.0695045	0.0668554	0.043176	.	0.0260261	0.00111054	0.0011879	0	.	0.00319469	0.26594	0.17262	0.465156	.	.	0.00574254
Northeast Georgia Health System, Inc	INS00106674	Gainesville, GA	18,450 to 18,549	1.0667	0.744698	1.18192	0.76062	0.29026	0.408084	0.00791456	.	0.00302517	.	0.0702098	0.0778761	0.0606175	0.0262706	0.0345606	0.0218067	0.0200784	0.00830064	0.00831164	.	0	0	0.0404642	0.0283985	0.0186251	0.00751611	0	.	0.0589574	0.0664373	0.0672896	0.0405223	0.0375063	0.015371	0.00171589	0.00167389	0	.	0.00448381	0.243667	0.170614	0.479492	.	.	0.025805
Texas Health Resources	INS00000413	Arlington, TX	53,650 to 53,749	1.04664	0.897899	1.12488	0.846643	0.281943	0.358954	0.025342	0.021428	0.00414536	.	0.0838399	0.165644	0.0426699	0.0285768	0.0235223	0.0192653	0.0139099	0.0119057	0.0118272	0.0424593	0.00196707	0	0.0408109	0.0211422	0.0124195	0.0168312	.	0.000424804	0.0868962	0.0622987	0.059464	0.0517486	0.0293996	0.0278381	0.00193115	0.00178351	.	0.000885724	0.00239277	0.188262	0.168392	0.476758	.	0.116967	0.0104491
Riverside Health Care System, Inc	INS00000346	Yonkers, NY	1,850 to 1,949	1.04144	-0.231638	1.07978	0.250019	0.255014	0.453853	0.0668501	0	.	0	0.0800132	.	.	0.0686429	.	.	.	.	.	.	0	0	0.0284425	0.0194058	.	0.0070094	0	.	0.108137	.	0.0343789	.	0	0	.	0	0	.	0	0.391594	0.11637	0.324645	0	0	.
Atlantic Health System	INS00000069	Morristown, NJ	47,850 to 47,949	1.03678	0.818932	1.08901	0.606932	0.326472	0.3482	0.0443487	0.0332159	0.00617234	.	0.101018	0.122666	0.0477683	0.0397867	0.0299564	0.021117	0.0146266	0.00867074	0.00961329	0.0482022	.	.	0.0451974	0.0300378	0.0134152	0.0144906	.	0.000667239	0.133665	0.038457	0.0593994	0.0373902	0.0509105	0.0236461	0.000485188	0.00148898	.	0.00036145	0.00174197	0.226507	0.0864796	0.452468	.	0.128754	0.0124288
Princeton HealthCare System	INS00494064	Plainsboro, NJ	8,250 to 8,349	1.01961	0.991853	1.05217	0.665994	0.352166	0.337298	0.109231	.	.	.	0.100597	0.112766	0.0376059	0.0361851	0.034289	0.019244	.	0.010559	0.00785774	.	.	0	0.0519095	0.0315834	0.0200751	0.0249623	.	.	0.12284	0.0823501	0.0607634	0.0437674	.	.	.	.	.	.	.	.	0.0845283	0.438794	.	.	.
Norman Regional Health System	INS00538386	Norman, OK	12,550 to 12,649	1.01295	-0.325892	1.07277	1.22146	0.301318	0.289013	0.029048	.	.	.	0.114485	0.0830091	0.0495	0.0225362	0.0332133	0.0386985	0.0162067	.	0.0112168	0	.	0	0.0384411	0.020941	.	0.0271106	.	.	0.0810023	0.043268	0.0337227	0.060544	0	0.047942	0.00123529	0.00308979	0	0.00216328	0	0.284983	0.151476	0.471391	0	.	0.0239317
Coastal Carolinas Health Alliance	INS00118412	Wilmington, NC	19,650 to 19,749	1.0123	1.09996	1.02866	1.2022	0.31554	0.2945	0.0341343	.	0.00420979	0	0.120318	0.0993279	0.0666197	0.0426892	0.0299004	0.0252499	0.0257613	0.0142255	0.0338409	.	.	.	0.0283028	0.0159359	0.00878862	0.0206341	.	.	0.0891102	0.0918111	0.0535882	0.0439485	.	0.0333423	.	0.00190091	0	.	0	0.197957	0.168708	0.426503	.	.	.
Mary Washington Healthcare	INS00059468	Fredericksburg, VA	1,950 to 2,049	1.01218	0.913384	0.984454	0.994	0.205615	0.292233	0.0904519	0	.	0	0.0583613	.	0.0897588	0.0369592	.	.	.	.	.	0	0	0	0.0407007	0.025859	.	0.0305935	.	0	0.11771	0.093349	0.0236639	0.0369944	0	.	.	.	0	.	0	.	0.145853	0.428092	.	0	.
CentraState Healthcare System	INS00538328	Freehold, NJ	3,150 to 3,249	1.01096	0.395514	1.19508	0.834289	0.345394	0.286376	0.0463461	.	.	.	0.0896936	0.0977011	.	0.0253082	.	0.0306659	.	.	.	0	.	0	0.057897	0.0373444	.	0.0258685	0	.	0.135241	0.0704703	0.0544392	0.0497857	.	.	0	.	0	.	0	0.252686	0.119281	0.445876	.	0	.
Stony Brook University Medical Center	INS00645251	Stony Brook, NY	13,650 to 13,749	1.00695	0.811204	0.944836	0.665407	0.36841	0.30281	0.0856603	.	0.0152834	.	0.0901614	0.118996	0.0326048	0.0662618	0.037188	0.0213227	.	0.00590143	0.0116458	.	.	0	0.0503071	0.0340001	0.0111245	0.00709938	.	.	0.155707	0.0452292	0.0477499	0.042649	.	0.0271952	.	0.00119384	.	.	0.00628468	0.229219	0.0845353	0.37611	.	.	0.0122388
North Cypress Medical Center	INS00721876	Cypress, TX	1,750 to 1,849	0.991782	0.273368	0.954027	1.13746	0.233626	0.300825	0.0260962	.	.	0	0.0909275	0.214876	.	0.0307529	.	.	.	.	.	0	.	0	0.0244017	0.0139768	.	0.0226568	0	0	0.0934427	.	0.0267234	0.0738344	.	.	.	.	0	.	.	.	0.250104	0.449466	0	0	.
Frederick Memorial Healthcare System	INS00643035	Frederick, MD	9,450 to 9,549	0.981821	1.23377	1.13855	1.07531	0.310576	0.30054	0.0530868	.	0.00526298	0	0.0990009	0.192496	0.0339629	0.0241141	0.0229977	0.0110886	.	0.00966261	0.00611643	0	.	0	0.0448576	0.0262937	0.0164774	0.0237425	.	.	0.0822431	0.0728455	0.0713951	0.0337779	.	.	0.00224656	.	0	.	.	0.242264	0.115952	0.451172	.	.	0.010331
Baptist Health	INS00000080	Little Rock, AR	21,350 to 21,449	0.975505	0.347189	0.965646	0.990263	0.301166	0.332378	0.013349	.	0.00282082	.	0.0869401	0.100228	0.0538001	0.0283523	0.0357238	0.0151364	0.0218073	0.0141123	0.0195701	.	.	0	0.0397619	0.0121976	0.0223436	0.0123773	.	.	0.0695788	0.0807373	0.0389218	0.0394987	.	0.0378711	0.00195297	0.00247694	.	.	.	0.222297	0.167479	0.499229	.	.	0.00778374
RWJBarnabas Health	INS00000351	West Orange, NJ	38,550 to 38,649	0.970308	0.685443	0.978579	0.473249	0.306784	0.346991	0.0539762	.	0.00776125	0.000293817	0.0921334	0.1672	0.0387233	0.0418883	0.023263	0.0154577	0.0123998	0.008285	0.00609931	.	0.00155153	.	0.0300051	0.0264288	0.0176074	0.0163439	.	0.000313114	0.156162	0.0455844	0.0591503	0.0585071	0.0843302	0.026498	0.000510826	0.00198137	.	0.000617405	.	0.195368	0.0991488	0.411968	.	0.137308	0.0123064
Pomona Valley Hospital Medical Center	INS00754874	Pomona, CA	1,250 to 1,349	0.966243	-0.569395	0.843345	1.39496	0.282361	0.198826	0.121047	0	.	0	0.0896149	.	.	.	.	.	.	0	.	0	0	0	0.0691543	0.020617	.	0.0156569	0	0	0.0952513	.	0.0425749	.	0	.	0	.	0	0	0	.	0.129924	0.370683	0	0	0
Wheeling Hospital	INS00103472	Wheeling, WV	5,050 to 5,149	0.959082	0.0977924	0.937796	1.30564	0.318473	0.264126	0.0537336	.	.	0	0.0606917	.	0.0713248	0.0453036	.	0.0363103	0.025613	.	0.022546	.	.	0	0.0287405	0.0154031	.	0.0062433	.	.	0.0855484	0.0460545	0.0369034	0.0558685	.	.	0.0035546	.	.	.	.	0.289947	0.174141	0.492845	0	.	0.0128868
Catawba Valley Medical Center	INS00503953	Hickory, NC	6,550 to 6,649	0.958067	1.68142	1.0634	1.15073	0.243306	0.335747	0.016774	.	.	0	0.0518631	0.0406654	0.0588222	0.0249108	0.0297661	0.0160354	0.0209043	.	0.0170182	.	0	0	0.0297761	0.00898147	.	0.00435791	0	.	0.0418468	0.134623	0.080001	0.0421369	.	.	.	0.00233459	0	.	.	0.386132	0.168804	0.441717	.	.	0.0335425
Health First, Inc	INS00000194	Rockledge, FL	23,350 to 23,449	0.956304	0.965858	0.966473	0.621243	0.299231	0.341665	0.0332174	.	0.003728	.	0.110651	0.0726577	0.045112	0.0403257	0.0439156	0.0189768	0.0131726	0.0154316	0.0119169	.	.	0	0.0300407	0.0257201	0.0200447	0.0240691	.	.	0.131721	0.0851086	0.0863992	0.0259002	.	0.0248557	0.00165713	0.000896076	.	0.000724007	.	0.202184	0.140908	0.41653	.	.	0.00883877
Fairfield Medical Center	INS00645234	Lancaster, OH	2,250 to 2,349	0.952364	-0.0755967	0.893798	0.96486	0.285645	0.352423	0.0894488	0	.	0	0.0644228	.	0.0608339	0.0747403	.	0.0250157	.	.	.	0	0	0	0.0269697	0.0225852	.	0.0172095	.	0	0.0609552	0.053356	0.0504743	0.0383837	.	.	.	.	0	.	.	.	0.132189	0.528133	0	.	0.0307956
Penn Highlands Healthcare	INS00750078	Du Bois, PA	12,050 to 12,149	0.95086	0.377283	1.10012	1.45535	0.275647	0.25252	0.0156735	.	.	.	0.0548839	0.0535456	0.0635342	0.0324523	0.0564757	0.0525912	0.0139065	0.0163744	0.0179844	0	.	0	0.0274155	0.027922	0.0129455	0.00547863	0	.	0.0676617	0.0767184	0.0788817	0.0466977	0.0319211	.	.	.	.	.	0	0.434215	0.121642	0.402233	.	.	0.0565793
New Liberty Hospital District of Clay Cou	INS00542280	Pleasant Valley, MO	4,350 to 4,449	0.950018	0.918886	0.861546	0.81761	0.301767	0.341498	0.0350666	.	.	0	0.0972171	0.0588235	0.0627788	0.0295912	.	0.0195515	.	.	0.0124386	0	.	0	0.0541786	0.0307845	.	0.015393	.	0	0.070912	0.0339285	0.0396913	0.0436785	0	.	0.00813061	.	0	.	0	0.263473	0.140093	0.483257	.	.	.
Saint Josephs Healthcare System, Inc	INS00000390	Paterson, NJ	2,250 to 2,349	0.943787	0.0215418	0.997222	0.827209	0.282577	0.354934	0.0300912	0	.	.	0.0862445	0.205479	.	0.0383206	.	.	.	.	.	0	.	0	0.0148072	0.0106567	.	0.0253236	0	.	0.0934844	.	0.0517438	0.102197	0.140441	.	.	0.00534447	0	.	0	0.288096	0.0965666	0.381073	.	0	0.0293499
Lake Charles Memorial Health System	INS00723450	Lake Charles, LA	7,950 to 8,049	0.938026	2.44185	1.01211	0.899601	0.296294	0.329444	0.0100135	.	.	.	0.0999826	0.0531496	0.0583312	0.0331857	0.0319201	0.0209139	0.0322097	.	0.00896708	.	.	0	0.0273574	0.0260478	.	0.0258256	.	.	0.0917592	0.05856	0.0653179	0.0447074	.	.	.	0.00341587	0	.	.	0.220039	0.144629	0.519782	.	.	0.0183323
Huntsville Hospital Health System	INS00539872	Huntsville, AL	12,150 to 12,249	0.934891	0.172439	0.889366	0.614236	0.253404	0.381508	0.0188618	.	0.0027683	0.00170493	0.0676112	0.039031	0.0389992	0.0603998	0.0376896	0.00987903	0.0139228	0.0184006	0.0290762	.	.	0	0.0297378	0.0243307	0.0167833	0.0101706	.	.	0.0878434	0.0614085	0.0557203	0.0398903	.	0.0204381	0.0013301	0.00194894	.	0.00194695	.	0.255666	0.203155	0.480299	.	0	0.00902071
Tenet Healthcare Corporation	INS00000411	Dallas, TX	108,850 to 108,949	0.928546	0.580959	0.965646	0.816596	0.283854	0.329152	0.0600785	0.0253874	0.00445826	0.000718061	0.0918659	0.122594	0.047938	0.0352846	0.0268845	0.0178581	0.0143232	0.0129753	0.016796	0.0347873	0.00150283	.	0.03817	0.0192176	0.0140015	0.0149497	0.00187729	0.000419987	0.0938573	0.0605697	0.0525332	0.0438643	0.0468748	0.0283416	0.00134509	0.00177579	.	0.000488878	0.00148854	0.249062	0.144492	0.426752	0.207647	0.0777908	0.0146474
Baptist Health	INS00000076	Montgomery, AL	5,450 to 5,549	0.916284	0.492677	0.800775	0.5964	0.215725	0.370457	0.0633137	.	.	.	0.0815871	0.0481928	0.0371498	0.0441769	0.0313889	0.0161401	.	.	0.0832801	0	0	0	0.0390365	0.010818	0.0199071	0.0143287	.	.	0.0879176	0.0420984	0.0662154	0.0510574	.	.	0.00199283	0.00584461	0	.	.	0.179014	0.147631	0.496419	.	.	0.0165819
Unity Health	INS00539521	Searcy, AR	9,250 to 9,349	0.905004	2.42209	0.863114	0.504897	0.285606	0.408624	0.0500086	.	.	.	0.0729907	0.0449438	0.026045	0.0483063	0.029895	0.0124734	0.0196365	0.01603	0.00674518	0	.	0	0.0399061	0.00910853	0.0114904	0.0128431	0	.	0.0620794	0.0693648	0.0752098	0.0641775	.	0.0351737	0.00328809	0.00120563	.	.	.	0.18101	0.168025	0.498622	.	.	0.00641719
Marshall Medical Center	INS00643188	Placerville, CA	6,150 to 6,249	0.904401	-0.152556	0.929	1.44932	0.327238	0.225543	0.0859103	0	.	0	0.0784766	0.141643	0.0696557	0.0684838	0.039426	0.0174131	.	.	.	0	.	0	0.0380671	0.0204652	.	0.0105279	0	.	0.0730654	0.0564022	0.0582448	0.0489964	0	.	.	.	0	.	.	0.420182	0.170625	0.259679	0	.	.
Regional West Health Services	INS00642199	Scottsbluff, NE	7,150 to 7,249	0.886261	0.557152	1.03908	1.36631	0.299445	0.276927	0.0797888	0	.	0	0.135301	.	0.0416556	.	.	0.01039	.	0.046103	0.0114773	0	.	.	0.0450381	0.0182679	.	0.00681681	.	.	0.0259522	0.0630485	0.0326934	0.0645487	.	.	0.00195711	.	0	.	.	0.373595	0.127259	0.473702	.	0	0.0103891
WellStar Health System, Inc	INS00014912	Marietta, GA	37,350 to 37,449	0.88357	0.416825	0.81047	0.660221	0.271525	0.35777	0.00607553	0.0280732	0.00341456	.	0.085287	0.0817985	0.0583628	0.0473398	0.0460901	0.0195927	0.0201026	0.00863505	0.010031	0	.	0	0.0360393	0.014987	0.0303836	0.012382	.	0.00043645	0.0837837	0.0996685	0.0357785	0.0471407	.	0.0256008	0.0013984	0.00182728	0	0.000449374	.	0.24352	0.168432	0.42906	.	.	0.00994711
Shannon Health System	INS00084392	San Angelo, TX	13,050 to 13,149	0.882036	0.738773	0.773012	1.54706	0.283431	0.231135	0.0567076	.	0.00298102	.	0.0530486	0.141925	0.0615875	0.0535146	0.0164613	0.0207856	0.0301123	0.017137	0.031362	0	.	0	0.0283982	0.00973091	0.0100153	0.00538902	0	.	0.0524075	0.0575273	0.0561827	0.0693331	0.0155932	0.0438818	0.00614059	0.00154907	.	0.00370109	.	0.214915	0.151488	0.510484	.	.	0.0379448
Piedmont Healthcare, Inc	INS00409120	Atlanta, GA	49,950 to 50,049	0.877416	0.231654	0.93632	0.604202	0.258646	0.344488	0.0135266	0.0403047	0.00611141	.	0.0854988	0.0865504	0.045985	0.0361931	0.0336719	0.0169822	0.0222138	0.00956545	0.0133814	.	.	.	0.051013	0.017943	0.0142155	0.0162117	0.0107405	0.000690166	0.0904542	0.0767771	0.0459055	0.0494479	0.0327134	0.0209579	0.00141817	0.00183384	.	0.000419887	0.00178955	0.271755	0.146354	0.469635	.	.	0.00764515
Erlanger Health System	INS00000166	Chattanooga, TN	14,250 to 14,349	0.876736	-0.00673258	0.938547	0.713993	0.311434	0.321146	0.0212744	.	.	0	0.104529	0.0614754	0.0449258	0.0360577	0.0335103	0.0171056	0.0199607	.	0.0243785	.	.	0	0.0360688	0.0200709	.	0.00905113	.	.	0.109004	0.0684078	0.0532841	0.030283	.	0.0292668	0.00101515	0.00105455	0	0.00111701	.	0.223843	0.167558	0.488975	0	.	0.00616742
Westchester Medical Center	INS00000509	Valhalla, NY	11,550 to 11,649	0.862124	1.15475	0.801101	0.652235	0.307679	0.310818	0.0398036	.	0.00545241	.	0.115725	0.186017	0.0388983	0.0401989	0.038466	0.0178288	.	0.00891973	0.00751052	.	.	0	0.0351498	0.0237319	0.0157827	0.015133	.	.	0.127505	0.0428952	0.0464463	0.040556	.	0.0463003	.	.	0	.	.	0.234744	0.0950382	0.386773	.	.	0.0126575
Marin Healthcare District	INS00753900	Greenbrae, CA	7,450 to 7,549	0.858168	0.661525	1.05127	0.578541	0.325043	0.287761	0.228451	0	0.00605602	0	0.120001	0.086444	0.0281295	0.0213352	.	0.0125533	.	.	.	0	0.0124327	0	0.057503	0.0385129	0	0.0127053	0	.	0.14026	0.0560101	0.119303	0.024732	.	.	.	.	0	.	.	0.206165	0.111593	0.294016	.	.	0.0187778
Community Memorial Health System	INS00753238	Ventura, CA	3,850 to 3,949	0.840034	0.482671	0.941301	0.50745	0.280924	0.365226	0.156567	0	.	0	0.152969	0.0941704	0.0613528	0.0274099	.	0.0273505	.	.	.	0	0	0	0.0549063	0.026873	.	0.00441904	0	.	0.0732372	0.0269882	0.0493297	0.0413427	.	.	.	.	0	0.00482588	.	.	0.18779	0.364792	.	.	.
University of Mississippi Health Care	INS00611640	Jackson, MS	11,450 to 11,549	0.826198	1.36649	0.742299	0.653929	0.280366	0.329607	0.033688	.	.	.	0.0660349	0.0277778	0.0484189	0.0582624	0.0494348	0.0202463	0.0188659	0.0144831	0.0191238	.	.	0	0.0265668	0.0198883	0.0149666	0.00711176	.	.	0.107742	0.056738	0.0417376	0.0550675	0.0746735	0.0325716	0.00170401	.	.	0.00177108	.	0.242234	0.163204	0.487676	.	.	0.0142748
Bingham Memorial Hospital	INS00752685	Blackfoot, ID	3,550 to 3,649	0.824689	0.823922	0.858799	1.17867	0.298733	0.263119	0.0642902	.	.	0	0.0751943	0.0822785	0.0457059	0.0225024	.	.	.	.	.	0	.	0	0.059827	0.0336448	.	0.00731917	0	.	0.0446393	0.0743519	0.0277636	0.0358385	0	.	0.00304919	.	.	0	.	.	0.191439	0.444017	0	.	.
East Jefferson General Hospital	INS00652725	Metairie, LA	4,950 to 5,049	0.805146	2.44045	1.00435	0.513768	0.242242	0.287722	0.0132403	.	.	0	0.0848775	0.111437	0.0407694	.	0.0389774	0.017766	.	.	0.0160623	0	.	0	0.0325934	0.0141471	.	0.00504161	.	.	0.162979	0.081956	0.0439937	0.0440841	.	.	.	.	.	.	.	0.357378	0.139821	0.431848	.	.	.
Ridgeview Medical Center	INS00642499	Waconia, MN	2,650 to 2,749	0.80141	0.254972	0.982974	1.34991	0.311391	0.258823	0.0318608	.	.	0	0.0655815	.	0.0694343	.	.	.	.	.	.	.	0	0	0.0511039	0.0289373	.	.	0	.	0.0192672	0.0493607	0.0533459	0.0380774	.	.	.	.	0	.	0	0.552667	0.12488	0.326716	0	0	0.0366929
RCCH HealthCare Partners	INS00648662	Brentwood, TN	17,850 to 17,949	0.795324	-0.277252	0.748864	0.763604	0.277353	0.326597	0.0348282	.	0.00362153	0.000975457	0.0891675	0.0770925	0.0533208	0.0292545	0.0308356	0.0161711	0.0198865	0.0114359	0.0169794	.	.	.	0.0476257	0.01887	0.0124504	0.0132047	0	.	0.0621322	0.0546556	0.0470831	0.0524357	.	0.0538708	0.00103284	0.00191679	.	.	.	0.244833	0.181751	0.441502	0	.	0.0133451
Gwinnett Health System, Inc	INS00411149	Lawrenceville, GA	6,450 to 6,549	0.791915	-0.332759	0.77786	0.577153	0.228776	0.344123	0.00864164	0	0.00573904	0	0.0796312	0.0650155	0.0588711	0.0330031	0.0298246	0.0183955	0.0221068	.	0.00818726	0	0	0	0.0376652	0.0107911	.	0.00451967	.	.	0.0869506	0.0606689	0.0371245	0.039707	0	.	.	.	0	.	.	0.327178	0.165718	0.489813	0	.	.
Lafayette General Health	INS00058027	Lafayette, LA	18,550 to 18,649	0.787812	-0.051549	0.804324	0.65638	0.244835	0.334039	0.0310963	.	0.00259599	.	0.0658548	0.0581498	0.0428767	0.0309296	0.0289024	0.0199466	0.00877909	0.01612	0.0127668	.	0.00189348	0	0.0215247	0.0247878	0.0108107	0.00893492	0	.	0.0980684	0.0442914	0.0593071	0.0976239	0.0688146	0.0385121	0.00115928	0.00196358	.	0.0038618	.	0.282192	0.140298	0.464254	0	0.0944775	0.0407083
CHRISTUS Health	INS00000128	Irving, TX	73,550 to 73,649	0.770082	0.297773	0.770553	0.855976	0.301014	0.311127	0.0320386	0.0268628	0.00191729	.	0.0739501	0.120199	0.0486773	0.0343543	0.0333581	0.0163716	0.0158777	0.0108047	0.0264877	0.0477594	0.00316951	.	0.0393785	0.0194366	0.0122337	0.0149574	.	0.000455059	0.062684	0.0803812	0.0551895	0.0457857	0.0396431	0.0357098	0.00202217	0.00258542	.	0.000842675	0.00188556	0.20341	0.171944	0.445786	.	0.120712	0.00911404
NorthShore University Health System	INS00000167	Evanston, IL	39,850 to 39,949	0.767755	0.537719	0.861758	0.3983	0.324561	0.329886	0.025975	0.0239309	0.00604149	.	0.0881807	0.0862989	0.0575682	0.0287633	0.0548259	0.0290952	0.0125679	0.0123882	0.0126275	.	.	.	0.0719354	0.0294861	0.0144913	0.00955524	.	0.000624615	0.0920623	0.125783	0.0341815	0.0489796	.	0.0182669	0.00218658	0.0007555	.	.	.	0.221478	0.0973849	0.384026	.	.	0.00684873
NCH Healthcare System	INS00000296	Naples, FL	18,850 to 18,949	0.767157	0.382531	0.780343	0.507071	0.376737	0.321295	0.0502009	.	0.00629463	0	0.104195	0.0886076	0.0331723	0.0411932	0.0437768	0.0200829	0.0150997	0.00875561	0.0127398	.	.	0	0.0353584	0.0267417	0.0123165	0.0192133	0	.	0.118095	0.0678583	0.0778385	0.0421264	.	0.0258609	0.00219934	0.00225408	.	0.00080156	.	0.177289	0.10824	0.385388	.	.	.
Franciscan Missionaries of Our Lady Healt	INS00000176	Baton Rouge, LA	17,250 to 17,349	0.763414	0.809665	0.751082	0.399386	0.213269	0.348514	0.0214787	.	0.00323136	.	0.0733874	0.0809372	0.0473144	0.0372733	0.0550803	0.0217213	0.0248178	0.0203443	0.0314252	.	.	.	0.0291076	0.0132491	0.0144127	0.0121911	.	.	0.114966	0.0556472	0.0316458	0.0318819	0.049351	0.0337205	0.00194379	0.00248796	.	0.00162019	0.00411327	0.228254	0.190056	0.467707	.	.	0.0190266
University of California Office of the Pr	INS00000433	Oakland, CA	102,150 to 102,249	0.753044	0.838591	0.815528	0.775185	0.315121	0.276804	0.161617	0.0265055	0.00792071	0.00017732	0.126876	0.13364	0.0493624	0.0338606	0.0252476	0.0130732	0.00950685	0.010112	0.00963078	0.0452313	0.00504707	.	0.0644678	0.0293984	0.00726393	0.0145221	0.00192617	0.00102505	0.0821912	0.0598318	0.0550945	0.0505953	0.0745473	0.0276848	0.00116819	0.00183422	.	0.000416801	0.00188311	0.249058	0.112238	0.28175	0.277111	0.106558	0.0125773
CarePoint Health	INS00773756	Jersey City, NJ	6,550 to 6,649	0.738467	0.256399	0.731539	0.0226299	0.255244	0.42269	0.0554545	.	.	.	0.0804507	0.12	0.0735123	0.0357685	.	0.0183193	.	.	.	0	0	0	0.0227129	0.0168203	0.0371745	0.0078096	.	.	0.105008	0.0221903	0.0326413	0.0662906	0.0781851	.	.	0.00278601	0	.	.	0.223544	0.116817	0.428376	0	.	0.0275929
Palomar Health	INS00754519	San Diego, CA	950 to 1,049	0.718103	0.469142	0.88938	0.279285	0.294927	0.251255	0.12932	.	.	0	0.125981	.	.	.	0	.	0	.	0	.	0	0	0.061189	0.0298905	.	.	0	.	0.189331	0.0910188	0.158597	.	.	0	.	0	0	.	.	.	0.0918219	0.29043	0	0	.
Phoebe Putney Health Systems	INS00000327	Albany, GA	11,150 to 11,249	0.715103	0.724765	0.705091	0.204368	0.268868	0.357047	0.00774323	.	.	.	0.0721457	0.0267559	0.0544292	0.0494678	0.0729918	0.0271852	0.0170624	0.0212411	0.0257273	0	0	0	0.0223251	0.0219303	0.0151958	0.00592556	.	.	0.134443	0.0648067	0.0425554	0.0257176	0.0981251	0.0215023	.	0.00182783	.	0.00195237	0	0.231082	0.184789	0.424667	.	.	0.013859
Valley Health Systems, Inc	INS00014911	Holyoke, MA	2,050 to 2,149	0.713833	-0.234281	0.793365	1.16142	0.338521	0.259438	0.17465	0	.	0	0.14153	.	0.0680859	0.0513612	.	.	.	.	.	0	0	0	0.0297774	0.0125029	.	0.00786726	0	.	0.0532899	0.0610513	0.0224081	.	0	.	.	.	0	.	.	.	0.106594	0.423631	.	.	.
Memorial Health University Medical Center	INS00014898	Savannah, GA	9,250 to 9,349	0.710062	0.0507673	0.80647	0.500624	0.346947	0.295623	0.013248	.	.	.	0.102098	0.0751445	0.0411373	0.0281492	.	0.00855461	0.0211017	.	0.0084055	.	.	0	0.0340887	0.0373017	.	0.00816826	.	.	0.131635	0.0682559	0.0529249	0.0447109	0	.	0.00217018	0.00228711	0	0.0025214	0	0.279387	0.126537	0.424053	0	.	.
Saint Lukes Episcopal Presbyterian Hospit	INS00644555	Chesterfield, MO	9,250 to 9,349	0.709665	-0.158183	0.762595	0.187409	0.33196	0.344846	0.0460384	.	0.00690005	.	0.0924504	0.151057	0.058406	0.0383843	0.0214241	0.0122293	.	0.0181095	0.0215618	.	.	0	0.0325414	0.01926	0.014038	0.00779211	.	.	0.137932	0.0649204	0.0668453	0.0595292	0	.	0.0016227	.	.	.	.	.	0.107084	0.367957	.	0	.
USMD Health System	INS00752049	Irving, TX	18,150 to 18,249	0.70769	0.697721	0.758765	0.232447	0.263323	0.359727	0.0155573	.	0.00558778	.	0.0883267	0.137209	0.0340706	0.0335989	0.0304161	0.0194608	0.0152675	0.010621	0.00703323	.	.	0	0.0621245	0.0224044	.	0.0174284	0	.	0.0852955	0.0556172	0.0327745	0.0356988	0	0.031987	0.00165529	0.00146991	.	.	.	0.219841	0.13868	0.478121	.	.	.
Adventist HealthCare	INS00000051	Gaithersburg, MD	3,850 to 3,949	0.698417	-0.409215	0.64394	0.768153	0.222763	0.274786	0.0344	.	0.0091451	0	0.0925603	0.190698	0.0632151	0.0638707	.	0.0151532	.	.	.	0	.	0	0.041379	0.0169561	.	0.0191622	0	.	0.0946825	0.0593816	0.0479734	0.0576731	.	.	.	.	0	.	0	0.296203	0.0776766	0.403429	0	0	.
Memorial Hermann Healthcare System	INS00000259	Houston, TX	23,350 to 23,449	0.681813	0.711365	0.581927	0.67695	0.24566	0.279814	0.0393494	.	0.00321637	.	0.0814885	0.193384	0.0404946	0.0426495	0.0474714	0.0194	0.0216809	0.00898979	0.0118226	0.146925	.	.	0.0351939	0.0193348	0.0253679	0.0199458	.	0.000707992	0.107989	0.0464224	0.0469818	0.0495122	0.136784	0.0370009	0.00186193	0.00207762	0	0.000982036	.	0.197033	0.121669	0.45162	.	.	0.0069291
Bronx-Lebanon Hospital Center Healthcare	INS00000096	Bronx, NY	1,050 to 1,149	0.671613	1.13145	0.182732	0.770394	0.165735	0.30039	0.0675953	0	.	0	0.124307	0.272727	.	0.17207	0	.	.	.	.	0	0	0	0.0391788	.	.	.	0	0	0.0640942	.	0.033302	.	.	.	0	0	.	0	0	.	0.0730531	0.232261	.	0	.
Saint Josephs Candler Health System	INS00000389	Savannah, GA	8,150 to 8,249	0.671242	-0.0774824	0.727651	0.243945	0.366608	0.337455	0.0105688	.	.	.	0.0899626	0.0556745	0.0497379	0.0425611	0.0325103	0.0146473	.	.	0.00621535	0	.	0	0.0439766	0.0263965	.	0.00861036	.	.	0.114526	0.0495823	0.0510602	0.0386128	.	.	0.00162224	0.00233544	0	0.00232062	.	0.23891	0.158879	0.39602	0	.	0.0150561
Salina Regional Health Center, Inc	INS00059472	Salina, KS	9,850 to 9,949	0.661467	0.217072	0.867306	0.860017	0.311491	0.302417	0.0189527	.	.	0.00113602	0.0932116	0.0386207	0.0602038	0.0185558	0.0310375	0.030997	0.0231381	.	0.0175708	0	.	0	0.0382522	0.0130768	.	0.00630048	.	0	0.0442129	0.096367	0.0508916	0.0266383	.	.	0.00745079	.	.	.	0	0.289287	0.126325	0.501006	.	.	0.0224795
Baylor Scott and White Health	INS00755033	Dallas, TX	136,050 to 136,149	0.660091	0.794794	0.712341	0.592473	0.304649	0.324739	0.0159262	0.0188515	0.00326404	0.000129396	0.0806069	0.130105	0.0539026	0.0270664	0.02861	0.0199564	0.0174675	0.0137833	0.013852	0.027078	0.00260135	.	0.0448659	0.0202326	0.0105061	0.0133386	.	0.000607147	0.0629206	0.0812297	0.0370427	0.0392966	0.0548242	0.0309916	0.00271231	0.00153814	.	0.000771168	0.00184986	0.185852	0.156128	0.471713	0.364291	0.0822999	0.00657783
Conway Medical Center	INS00753261	Conway, SC	5,350 to 5,449	0.658674	-0.101443	0.681373	0.516107	0.276453	0.355784	0.0108807	.	.	.	0.0687941	0.0803571	0.0615831	0.0360278	0.024931	0.0139806	0.0316219	.	0.00971262	0	0	0	0.0275337	0.0225006	.	0.00762956	0	.	0.0623142	0.101267	0.0239017	0.0255371	.	.	.	0.00234847	.	.	.	0.267885	0.162579	0.46058	0	.	.
Maury Regional Medical Center	INS00493485	Columbia, TN	9,350 to 9,449	0.6493	-0.545697	0.712286	0.271422	0.27006	0.356384	0.00816199	.	.	0	0.0640491	0.0460048	0.0570853	0.0215248	0.0481815	0.014671	0.0157773	0.0199021	0.0161188	0	.	0	0.0373826	0.0268299	0.0167731	0.00839519	.	.	0.0919549	0.0299499	0.051648	0.0345442	.	0.0303869	.	.	0	.	.	0.254547	0.168828	0.496385	0	.	0.00732375
Richmond University Medical Center	INS00722805	Staten Island, NY	2,850 to 2,949	0.644026	-0.147892	0.562078	-0.484707	0.22334	0.407695	0.0531348	.	.	0	0.10012	.	0.0482074	0.0640395	.	0.0167162	.	.	.	0	.	.	0.0243432	0.0191156	.	0.0105483	.	.	0.177151	0.0817997	0.0764452	0.0472709	.	.	.	.	0	0	0	.	0.0696847	0.396339	.	.	0.0285915
Verity Health System	INS00106671	Redwood City, CA	7,250 to 7,349	0.642294	-0.181013	0.648765	0.453856	0.212825	0.345936	0.164917	.	.	.	0.114573	0.0858209	0.0424364	0.0414245	0.0289873	0.00905378	.	.	.	0	.	0	0.0288738	0.0164991	0.0105979	0.00850445	.	.	0.0775946	0.065462	0.0589247	0.0492801	0.0621341	.	0.00504546	0.00171513	.	.	.	0.150486	0.118394	0.481851	0	.	0.0160625
Freeman Health System	INS00058026	Joplin, MO	9,450 to 9,549	0.629738	-0.0178793	0.602461	1.05585	0.30575	0.252981	0.0166361	0	0.00729054	.	0.0722186	0.156989	0.0443163	0.0185196	0.0407852	0.0266956	0.0187439	0.0306479	0.0144973	.	.	0	0.0274857	0.00999365	.	0.0131017	.	.	0.0604733	0.0380339	0.039876	0.0730375	.	0.0595586	0.0025851	0.00392485	.	.	.	0.204672	0.181668	0.454766	0	.	0.00954143
LifeBridge Health, Inc	INS00000238	Baltimore, MD	7,950 to 8,049	0.627366	0.44423	0.780664	0.700412	0.268395	0.277544	0.0425357	.	.	0	0.0858697	0.123188	0.0510316	0.02661	0.0481061	0.0296605	0.01797	0.0206181	.	.	.	0	0.0309852	0.0221574	.	0.0100031	.	.	0.0965508	0.0582057	0.0483559	0.067268	0.058785	.	.	.	0	0	0	0.313827	0.117364	0.371603	.	.	0.0327802
HCA	INS00000134	Nashville, TN	261,350 to 261,449	0.625777	0.719522	0.653881	0.661735	0.277925	0.292801	0.0342848	0.0220328	0.00381871	0.00013976	0.0877653	0.0957227	0.049676	0.0311767	0.0322672	0.0196117	0.0171914	0.0134729	0.0123258	0.0311225	0.00224025	.	0.0365062	0.0166435	0.0131741	0.0132277	0.00370135	0.000334721	0.0822797	0.0712552	0.0489238	0.0563778	0.056584	0.028728	0.00294236	0.00195285	0.0293978	0.00107816	0.00182279	0.250242	0.152897	0.429627	0.323806	0.0732531	0.0174209
Benefis Healthcare System	INS00642236	Great Falls, MT	5,950 to 6,049	0.622655	0.088151	0.655172	0.826211	0.326717	0.272345	0.0570705	0	.	0	0.110132	.	0.0359771	0.0364634	.	0.0117404	.	0.0345868	0.00946407	0	0	.	0.0370781	0.0345687	.	0.0132285	0.0277479	.	0.0718249	0.0996871	0.0345152	0.0299562	.	.	.	.	0	.	0	0.310253	0.138519	0.402565	0	.	0.0189
Hendrick Health System	INS00000200	Abilene, TX	5,050 to 5,149	0.620855	-0.107631	0.602827	0.651776	0.272449	0.320349	0.0691943	.	.	0	0.0709707	0.166667	.	0.0147702	.	0.0137934	.	.	0.00878065	0	.	0	0.0306777	0.014786	.	0.00255444	.	0	0.0610982	0.0584412	0.0705845	0.0632369	.	0.0610813	0.00203464	0.0024008	0	.	.	.	0.208113	0.455744	0	.	.
United Regional Health Care System	INS00084401	Wichita Falls, TX	3,150 to 3,249	0.614041	0.2046	0.733834	1.3784	0.276126	0.217317	0.0513911	0	.	.	0.0648266	0.13125	0.0450446	0.0352215	.	0.0265156	.	.	0.0154595	0	.	0	0.0346763	0.0155041	.	0.0187306	0	.	0.024231	0.0932345	0.0388672	0.0654006	.	.	.	.	0	0	.	.	0.195014	0.476398	.	.	.
Community Health Systems, Inc	INS00000139	Franklin, TN	251,950 to 252,049	0.61264	0.557808	0.608786	0.583583	0.282791	0.302109	0.0265374	0.0149726	0.00298205	0.000354695	0.084285	0.0757399	0.0468393	0.0365605	0.0305993	0.0204733	0.0156856	0.0143212	0.0256377	0.0294729	0.00121754	.	0.0317771	0.0192181	0.012233	0.0135008	0.00218772	0.000376837	0.0882765	0.0609274	0.0528141	0.0438116	0.0325576	0.032878	0.00171635	0.00187024	0.0322569	0.00128341	0.00133141	0.240396	0.156603	0.452282	0.245926	0.12468	0.0140735
Sinai Health System	INS00506010	Chicago, IL	1,650 to 1,749	0.606952	-0.439284	0.681169	0.749129	0.28408	0.31605	0.120576	0	.	0	0.0965072	.	.	.	.	.	.	.	0	0	0	0	0.0279832	.	0	0.00792248	0	.	0.0471861	.	0.0291891	0.0576793	.	.	.	.	0	0	.	.	0.0937655	0.417898	.	0	0.0464626
TriHealth	INS00000429	Cincinnati, OH	29,850 to 29,949	0.603714	1.05811	0.636896	0.767182	0.261513	0.256467	0.0105549	.	0.00324017	.	0.0795849	0.0667216	0.0672714	0.0456821	0.0488497	0.0310319	0.025535	0.0112291	0.00863081	.	.	.	0.0447713	0.0230878	0.00518586	0.00429067	.	0.000708818	0.0859205	0.0880016	0.0316481	0.0401818	.	0.0227835	0.00141568	0.00136256	0	.	.	0.275962	0.134144	0.499444	0.488645	.	0.0101887
Trios Health	INS00491637	Kennewick, WA	5,850 to 5,949	0.592458	1.14597	0.626496	0.847649	0.263599	0.293268	0.0329856	.	0.00586419	0	0.141731	0.0418006	0.0782403	0.0264782	0.0399553	0.0353387	.	.	.	0	.	0	0.0471241	0.0212769	0.0326565	0.00554401	.	.	0.0293961	0.0332849	0.0362145	0.0289217	.	.	.	0.00191064	.	.	.	0.288572	0.16119	0.465669	.	.	.
North Kansas City Hospital	INS00643368	North Kansas City, MO	8,950 to 9,049	0.592121	1.05991	0.464148	0.526965	0.313241	0.312774	0.0258267	.	0.00396025	0	0.12193	0.136042	0.0585437	0.0608912	0.0350842	0.0229939	0.0196514	.	0.0146343	.	.	0	0.0348321	0.0235688	.	0.00587735	0.0160932	0	0.0793975	0.0202041	0.0777068	0.0351856	0	0.0413544	0.00167919	0.00244791	0	.	0	0.173584	0.164728	0.376401	.	.	.
Slidell Memorial Hospital	INS00721900	Slidell, LA	3,450 to 3,549	0.589451	0.317023	0.633902	0.633157	0.231356	0.280597	0.015166	0	.	0.00483434	0.0910512	0.0599251	0.0518681	0.0441206	.	.	.	.	0.0285276	.	.	0	0.0266329	0.0203606	.	0.0147698	0	0	0.100335	0.0772905	0.047232	0.0366231	.	.	.	.	.	.	.	0.408993	0.157114	0.369765	0	.	0.047046
North Oaks Health System	INS00260834	Hammond, LA	3,850 to 3,949	0.578674	-0.680141	0.424774	0.612081	0.210659	0.307187	.	0	.	0	0.0940147	0.0634441	0.0440765	0.0455217	0.0321377	0.0176487	.	.	0.0169435	0	.	0	0.0266851	0.0126098	0.0195922	0.0101544	0	0	0.0747386	0.0807467	0.0452322	0.0352618	.	0.0516856	.	.	0	.	0	0.283847	0.250666	0.391354	0	0	0.016156
INTEGRIS Health	INS00000217	Oklahoma City, OK	28,450 to 28,549	0.57635	-0.0549112	0.512337	0.700301	0.267149	0.301282	0.0295347	.	0.00240658	.	0.0835201	0.0954023	0.04835	0.0223745	0.0467783	0.0301556	0.0160064	0.0121148	0.0109783	.	.	0	0.0318023	0.0281126	0.0103475	0.0105492	.	.	0.059233	0.0613646	0.0438377	0.0416477	.	0.0623847	0.000976519	0.00254498	0	0.00192008	.	0.208032	0.178195	0.463159	.	0.134049	0.0096138
Saint Joseph Medical Center	INS00634766	Yonkers, NY	7,250 to 7,349	0.571824	0.288399	0.416815	-0.214046	0.317677	0.411645	0.0405817	.	0.00518975	.	0.0759981	0.0738007	0.0492566	0.0715892	.	0.00816705	.	.	0.00595787	.	.	0	0.0425937	0.023862	.	0.0141282	0	.	0.0932577	0.0237024	0.0619518	0.0358668	0.129493	.	.	.	.	.	.	0.181838	0.0919987	0.434633	0	.	0.0224768
FirstHealth of the Carolinas	INS00103462	Pinehurst, NC	6,950 to 7,049	0.570774	0.0458107	0.616354	0.994305	0.268187	0.242657	0.0223258	.	.	.	0.0862953	0.119874	0.0571384	0.0342945	.	0.0211784	.	.	0.0116104	0	.	0	0.0262196	0.0194962	.	0.0199871	.	.	0.0686679	0.0814366	0.0275953	0.0414049	0.0475927	.	.	.	.	.	.	0.25843	0.214641	0.468439	0	.	0.0132756
Lee Health	INS00000235	Fort Myers, FL	23,650 to 23,749	0.568921	0.600313	0.645925	0.50271	0.314917	0.30879	0.0174334	.	0.00551594	0	0.114166	0.0828861	0.0288016	0.0327421	0.0281182	0.0127547	0.00984406	0.0115819	0.00658631	.	.	0	0.0323478	0.0143119	0.0127095	0.014915	.	.	0.0843257	0.100925	0.0536688	0.0375564	0.0591628	0.0179091	0.00121909	0.00102642	.	0.000433522	.	0.282957	0.128729	0.407841	.	.	0.0114188
Baton Rouge General Health System	INS00523156	Baton Rouge, LA	4,650 to 4,749	0.566745	2.22874	0.638687	0.305797	0.230355	0.341618	0.0241964	.	.	.	0.0541939	0.0606061	0.0562819	0.0331441	0.0402416	0.0184468	0.0285234	.	0.021391	.	0	0	0.0230728	0.0203355	.	0.0103327	0	0	0.0944295	0.0578023	0.0437608	0.0556231	0.0335997	.	0.00326719	.	0	.	.	0.231341	0.167509	0.443394	.	.	0.0647306
Ardent Health Services	INS00106669	Nashville, TN	38,850 to 38,949	0.565893	0.602496	0.605019	0.720465	0.301802	0.276007	0.0317804	.	0.00403421	.	0.0877547	0.115023	0.0427323	0.0213984	0.0282432	0.0176254	0.0124971	0.0100238	0.0156958	.	0.00232534	.	0.0403246	0.0271602	0.0167486	0.00543548	.	.	0.0697639	0.0593791	0.0511018	0.0594455	0.0752727	0.0336406	0.00137796	0.00127804	.	0.000767542	.	0.229426	0.155093	0.450301	.	0.144388	0.0101507
Salinas Valley Memorial Healthcare System	INS00260831	Salinas, CA	10,850 to 10,949	0.564957	-0.377688	0.773637	0.862547	0.30459	0.238794	0.166497	.	.	0	0.151367	0.0373027	0.0554757	0.0115862	0.029207	0.0145114	.	0.0104588	.	0	0.00959759	0	0.0411236	0.0179341	.	0.0175106	.	.	0.080292	0.049997	0.0859861	0.0359327	0	.	.	.	.	.	.	0.260112	0.115617	0.402129	0	.	0.00615277
Kennedy Health System	INS00000229	Voorhees, NJ	7,850 to 7,949	0.55856	0.264161	0.67732	0.155912	0.295328	0.358745	0.0310183	.	.	0	0.0874756	0.0688073	0.0504967	0.0288998	0.0287539	0.017709	.	0.0119903	0.0100266	0	.	0	0.0271052	0.0236866	.	0.0158876	0	.	0.0968109	0.059506	0.034648	0.0335429	.	.	.	0.00143676	.	0	.	0.258601	0.147213	0.437143	.	.	0.013237
LifePoint Health	INS00000239	Brentwood, TN	96,650 to 96,749	0.556262	0.334837	0.556485	0.612761	0.276497	0.294557	0.0293943	0.0122933	0.00338178	0.000223167	0.0707074	0.0788943	0.0529019	0.042458	0.0406345	0.0250162	0.0172723	0.0133113	0.0103137	.	0.000591461	.	0.0344706	0.0170821	0.0137844	0.00916403	0.00224256	0.00026147	0.0738694	0.0777399	0.0508022	0.0409279	0.0282915	0.0237751	0.00176357	0.0015856	.	0.000509643	0.000998233	0.264206	0.156781	0.43455	0.24242	0.0835539	0.0169985
Regional Health	INS00104608	Rapid City, SD	15,350 to 15,449	0.548844	0.17103	0.626637	1.27294	0.29534	0.188836	0.0209348	.	.	0	0.082153	0.209472	0.0497518	0.0371257	0.0508913	0.020455	0.0189879	0.0180943	0.0105263	.	.	0	0.0585868	0.0256663	.	0.0127982	.	0.00161941	0.0325902	0.0631725	0.0341484	0.0974437	.	0.0212636	0.00101117	0.00177094	.	.	.	0.303076	0.117395	0.382547	.	.	0.0114254
Albany Medical Center	INS00545083	Albany, NY	3,650 to 3,749	0.540504	-0.686816	0.556919	0.232944	0.265042	0.291153	0.0274158	.	.	0	0.105826	0.280255	0.0366586	0.0471009	.	.	.	.	.	0	.	0	0.0384618	0.0109475	.	0.0133737	.	.	0.135449	0.0826687	0.0382527	0.0413658	0	.	0	.	0	.	0	.	0.0823871	0.328854	0	0	.
Saint Lawrence Health System	INS00756424	Potsdam, NY	3,050 to 3,149	0.540276	2.254	0.428714	0.54745	0.265487	0.312403	0.0439606	0	.	0	0.100434	0.133333	0.0498082	0.0472151	0.0716349	0.0549946	.	.	.	0	.	0	0.028375	0.0169454	.	0.0154497	0	.	0.0696827	0.0916082	0.0343415	0.0405189	0	.	0	0	0	0	0	.	0.145258	0.337036	.	.	.
Memorial Health System	INS00643359	Marietta, OH	12,050 to 12,149	0.527982	0.370309	0.609319	0.297136	0.291467	0.365823	0.0202134	.	0.00311968	0	0.0755187	0.0757946	0.0538518	0.0270052	0.0393264	0.0230485	0.0116631	0.0333974	0.0107493	0	.	0	0.028175	0.0407132	0.00927893	0.00587212	.	.	0.0569594	0.0625879	0.0516175	0.0602998	.	0.0248492	0.00184602	0.00101856	.	.	.	0.229955	0.162386	0.381821	.	.	0.0174449
DeKalb Medical Center, Inc	INS00411112	Decatur, GA	8,550 to 8,649	0.527825	0.706746	0.533985	0.146853	0.252516	0.356195	0.0124997	.	0.00577779	0	0.0835737	0.0872727	0.0604512	0.0386895	.	0.0110989	0.0193972	.	0.00948926	.	.	0	0.0520594	0.013922	.	0.00488578	.	.	0.0682917	0.0602949	0.0622505	0.0292277	.	.	0.00244885	.	0	.	0	0.227825	0.135786	0.489836	.	.	0.00925619
Saint Lukes Health System	INS00000398	Kansas City, MO	27,350 to 27,449	0.524102	0.697841	0.621199	0.0759072	0.334317	0.346781	0.0433722	.	0.00426004	.	0.0832022	0.0854127	0.0606807	0.019978	0.0281885	0.019522	0.0190847	0.0104521	0.00851591	.	0.0337821	0	0.0545271	0.0213878	0.00896511	0.0109584	0.00867267	0.000534174	0.0862783	0.0441101	0.039677	0.0270611	0	0.0260837	0.00374521	0.00147926	.	.	.	0.16606	0.132553	0.472025	.	.	0.00616066
Ochsner Health System	INS00000064	New Orleans, LA	32,950 to 33,049	0.515722	0.440285	0.444004	0.463098	0.223287	0.289584	0.0159674	.	0.00566229	0.000474924	0.0797985	0.0772309	0.0621814	0.0578908	0.0393494	0.0241239	0.0294558	0.0148199	0.0156636	.	0.0027412	0	0.0355266	0.0208151	0.010552	0.0144628	.	0.000544919	0.0940489	0.085256	0.0285509	0.0370421	.	0.0275616	0.000929026	0.00236475	.	0.000674411	0.00200093	0.251999	0.18919	0.418364	.	0.168552	0.0110826
John Muir Health	INS00084384	Walnut Creek, CA	21,150 to 21,249	0.511881	1.2196	0.675836	0.334406	0.305273	0.280682	0.122462	.	0.00657193	0	0.113249	0.0612731	0.0540994	0.0214567	0.0277535	0.0304585	0.0166705	0.00984635	0.0076561	.	.	.	0.0608475	0.0350649	0.00621704	0.015966	.	0.00105931	0.0990155	0.0384089	0.0891166	0.029872	.	.	0.000842357	.	.	0.000749291	.	0.21148	0.125822	0.367316	.	.	0.0085298
Inspira Health Network	INS00106227	Mullica Hill, NJ	8,050 to 8,149	0.49896	-0.793602	0.573383	0.451495	0.24902	0.283344	0.0163619	.	0.00397046	.	0.0959694	0.125761	0.0458414	0.0414463	0.0419683	0.0173689	0.0155928	0.0174056	0.0095025	0	0	0	0.0293507	0.0298175	.	0.0174003	0	.	0.104336	0.10034	0.043007	0.0335381	0	.	.	0.00189401	0	.	.	0.30774	0.109652	0.389571	0	0	.
Riverside Health System	INS00000345	Newport News, VA	24,950 to 25,049	0.496709	0.0863452	0.63345	0.841016	0.305688	0.267082	0.0292368	.	0.0027729	0	0.096206	0.0594732	0.0561112	0.0219563	0.0414543	0.0267737	0.0169536	0.0138578	0.010456	.	0	.	0.0303603	0.0177064	0.0107656	0.00692256	.	.	0.0497165	0.10249	0.0431492	0.0449863	.	0.016351	0.000574592	0.000938204	.	.	.	0.308411	0.132643	0.434395	0	.	0.0106152
Mercy Health Services	INS00753942	Baltimore, MD	18,550 to 18,649	0.487106	0.549355	0.647529	0.0665648	0.319929	0.328561	0.0172224	.	0.00314883	0	0.0912252	0.118222	0.0512761	0.0117612	0.0608393	0.0174084	0.0281464	0.00892939	0.00806695	.	0.00758342	0	0.0396527	0.0315316	0.00789615	0.0159035	.	.	0.111774	0.0770283	0.0428652	0.028062	.	0.0220646	0.00124646	0.00193442	.	0.000983306	.	0.182492	0.11286	0.410911	.	.	0.00471263
Harris Health System	INS00000190	Houston, TX	4,250 to 4,349	0.486723	-0.602582	0.416156	0.927801	0.13916	0.27365	0.0123894	0	.	0	0.24197	0.15	0.0706819	0.0485655	0.0509564	0.0304173	.	.	.	.	.	0	0.0286299	0.0144497	.	0.00401958	.	0	0.0265935	0.0325574	0.0966828	0.0549304	0.0771246	.	.	.	0	.	0	0.222776	0.154453	0.371441	0	0	.
Mayo Clinic	INS00000250	Rochester, MN	101,650 to 101,749	0.483842	0.388774	0.591636	0.914449	0.362295	0.235675	0.0502699	0.0300353	0.00433734	.	0.0831086	0.143822	0.0606687	0.028713	0.0462268	0.0232099	0.01566	0.0176941	0.0102326	.	0.00495555	0.000394437	0.0528492	0.0294065	0.00905447	0.012842	0.00256466	0.00101592	0.042079	0.0701405	0.0307142	0.0326623	0.0239436	0.017028	0.0011789	0.00122004	.	0.000617297	0.0012306	0.300724	0.100224	0.361168	0.249333	0.0780381	0.0116603
Dignity Health	INS00000116	San Francisco, CA	82,150 to 82,249	0.483515	0.398362	0.516621	0.734962	0.281181	0.247012	0.119496	0.0256674	0.00403886	.	0.115112	0.116854	0.0493042	0.0366534	0.0238829	0.014159	0.0126423	0.011881	0.0135965	.	0.00471323	.	0.0489468	0.0240845	0.0120942	0.0124458	0.00327548	0.000533681	0.0670769	0.0592806	0.0551222	0.049852	0.0486878	0.0229472	0.00111183	0.00175957	.	0.000617566	0.00207882	0.240775	0.154046	0.348156	.	0.11731	0.0112706
Interfaith Medical Center	INS00491670	Brooklyn, NY	250 to 349	0.480868	-0.168312	0.0233142	-0.18871	.	0.399827	.	0	0	0	0.0602907	0	.	.	0	.	0	.	0	0	0	0	.	.	.	.	0	0	0.0965092	.	.	.	.	0	0	0	0	0	0	.	.	.	.	0	.
Baptist Health Care	INS00000077	Pensacola, FL	12,250 to 12,349	0.472624	0.319381	0.619374	0.756357	0.275947	0.226762	0.0225504	.	0.00501943	0	0.0907043	0.0698856	0.0433505	0.0171891	0.0350883	0.0223639	0.0170149	.	0.0125061	.	.	0	0.0268041	0.0176036	0.00955864	0.0095486	0	.	0.102934	0.131669	0.0328537	0.0286085	.	.	0.00268496	0.00149844	0	.	.	0.298452	0.194823	0.425508	.	0	0.00845235
Owensboro Health	INS00642495	Owensboro, KY	11,450 to 11,549	0.472215	1.11867	0.452762	0.590844	0.272443	0.314865	0.0188422	.	0.00971657	.	0.0484937	0.0465116	0.0433801	0.0423223	0.0312015	0.0198661	0.0170151	0.0146004	0.0107329	0	.	.	0.0259256	0.0149533	.	0.0046379	.	0	0.0451413	0.0552874	0.0403459	0.0480938	0.0437477	0.0345602	0.000925722	.	.	.	.	0.27125	0.183658	0.503399	.	.	0.0251147
Adventist Health	INS00000052	Roseville, CA	55,850 to 55,949	0.468127	0.0814712	0.476101	0.521871	0.275621	0.299006	0.143247	.	0.00362262	0.000611071	0.0953503	0.0982906	0.0466617	0.039333	0.0227653	0.0177618	0.0127863	0.0129997	0.0125946	.	0.00839367	.	0.0416644	0.0237946	0.00471952	0.0143181	0.00610039	0.000403478	0.0564154	0.045933	0.0504729	0.0484173	0.0530256	0.0331333	0.00116128	0.00178548	.	0.00105072	.	0.21599	0.184398	0.335408	.	0.116498	0.0133331
Methodist Health System	INS00084388	Dallas, TX	8,050 to 8,149	0.464213	2.33691	0.425429	0.520199	0.250559	0.27818	0.0239691	.	.	0	0.0764178	0.190367	0.0714861	0.0333202	0.0320027	0.016731	.	.	.	.	.	0	0.0397242	0.015615	.	0.0132069	.	.	0.0785091	0.0713207	0.0586277	0.0500318	.	0.0431536	0.00177439	0.00141089	0	.	.	.	0.16292	0.46487	.	.	.
Centra Health	INS00107696	Lynchburg, VA	20,750 to 20,849	0.461545	0.0928148	0.491333	0.942008	0.289572	0.198605	0.0567724	.	0.00773441	0	0.0923301	0.0479103	0.0436596	0.0292033	0.0170587	0.00850776	0.014535	0.0138583	0.00733288	0	0	0	0.0349088	0.014624	0.0183379	0.0026105	0.0143901	.	0.0865401	0.105374	0.0483866	0.0347966	0.0269358	0.0252931	0.00173855	.	0	.	.	0.349558	0.129342	0.448974	.	.	0.0213759
Vanderbilt University Medical Center	INS00000488	Nashville, TN	21,350 to 21,449	0.460021	-0.0557793	0.550798	0.606064	0.294124	0.242011	0.0511887	.	0.00329852	0	0.0730898	0.080481	0.0487727	0.0255546	0.0320581	0.0165002	0.0137879	0.0166845	0.0116966	.	.	.	0.066428	0.0233007	0.0100621	0.0114188	0.0134273	0.000689526	0.0717886	0.0817226	0.0365086	0.0517088	.	0.0232565	0.000504764	0.00145529	0	.	.	0.277187	0.148509	0.424045	.	.	0.01184
Northwest Community Healthcare	INS00000309	Arlington Heights, IL	18,050 to 18,149	0.459648	0.771436	0.560439	0.0417423	0.3101	0.291428	0.0230672	.	0.00387822	0	0.0904771	0.0494859	0.044073	0.0118897	0.0223087	0.0266374	0.0203456	0.0183067	0.00845346	.	.	0	0.0545665	0.0196327	0.0154116	0.00903437	.	0.00092243	0.131377	0.0902932	0.0513089	0.0295846	.	0.029805	0.000548465	0.000843362	0	.	.	0.193604	0.105748	0.493728	.	.	.
Mon Health	INS00103465	Morgantown, WV	6,350 to 6,449	0.451459	0.262842	0.263417	0.741663	0.261904	0.281539	0.0211969	.	.	0	0.0639655	0.0514706	0.0236497	0.0498934	0.0480298	0.0271628	.	.	0.00922546	0	.	.	0.0200743	0.0207838	0.0169999	0.0043812	0	.	0.0523103	0.0704602	0.0483611	0.0544041	.	0.0558225	.	.	0	0	.	0.281434	0.127969	0.496673	.	.	0.0177182
CarolinaEast Health System	INS00649799	New Bern, NC	9,050 to 9,149	0.44425	-0.779607	0.348294	0.586719	0.328366	0.284847	0.0118825	.	.	.	0.0970715	0.055914	0.0628092	0.0433011	0.0371966	0.0201522	0.0211069	.	0.0241324	.	0	0	0.0449825	0.0195482	0.0225953	0.023546	.	.	0.0499396	0.0747134	0.0404451	0.0453764	0	0.0357198	.	0.00134208	0	.	.	.	0.122946	0.395628	0	0	0.00835973
Western Maryland Health System	INS00000510	Cumberland, MD	4,650 to 4,749	0.441298	-0.52782	0.375545	0.47475	0.256445	0.304379	0.0133517	0	.	0	0.0623756	.	0.0343963	0.0156546	0.0457873	0.0150626	.	.	0.0107481	0	.	0	0.0307946	0.0134219	0.0581904	0.00977913	0	.	0.0635629	0.065399	0.0537423	0.0355599	.	.	0.00326074	.	.	.	0	0.31762	0.158741	0.460168	0	.	0.0265378
UAB Health System	INS00000432	Birmingham, AL	25,250 to 25,349	0.435711	-0.0822767	0.391199	0.385093	0.277194	0.311182	0.0360815	.	0.0049857	.	0.077406	0.0548061	0.045494	0.0402813	0.0304439	0.0158113	0.0172281	0.0183744	0.0617066	.	.	0	0.0301791	0.0132312	0.011286	0.010105	.	0.000819695	0.0716129	0.0550377	0.0481421	0.0387682	0.0613649	0.037364	0.000715048	0.0019922	0	.	.	0.258608	0.140124	0.423742	.	.	0.0110979
Kings Daughters Health	INS00691444	Madison, IN	5,850 to 5,949	0.433674	0.0744102	0.261255	0.272294	0.240549	0.36487	0.0127435	.	.	.	0.0737194	0.0486322	0.047749	0.0721165	0.0631108	0.0182401	0.0207575	.	0.00956604	0	0	0	0.0240143	0.0122395	.	0.00252294	.	0	0.0430313	0.0497067	0.0378737	0.0402404	.	0.0321281	.	.	0	0	.	0.294316	0.186407	0.396396	.	.	0.0165614
University of Southern California	INS00593900	Los Angeles, CA	7,650 to 7,749	0.431313	0.687834	0.340531	0.280521	0.316273	0.296349	0.0971133	.	0.0101489	0	0.113559	0.194444	0.045672	0.0386023	0.0372779	0.0149928	.	0.0114614	0.0124398	0	.	0	0.0435394	0.0246179	.	0.0185132	0	.	0.0900366	0.0549126	0.0521071	0.0461996	.	0.0507287	.	.	.	.	.	0.150415	0.102714	0.285683	.	0	0.00803581
Crouse Health System	INS00773755	Syracuse, NY	5,650 to 5,749	0.431272	-0.515035	0.395202	-0.2311	0.293377	0.292758	0.0642407	.	.	0	0.0930915	0.0780781	0.0387946	0.0343757	.	0.0144222	.	.	.	.	0	0	0.0496528	0.0162499	.	0.0118444	0	.	0.173053	0.0417986	0.0949683	0.0517359	.	.	.	.	0	0	.	.	0.0715885	0.429408	0	0	.
Cookeville Regional Health System	INS00773219	Cookeville, TN	4,050 to 4,149	0.427838	-0.179957	0.49467	0.50366	0.277315	0.299888	.	.	.	.	0.0593596	.	0.032906	0.0297435	.	0.0156174	.	.	0.0162993	0	.	0	0.04056	0.0142566	.	0.00614142	.	.	0.0499164	0.0338382	0.0303197	0.0398961	.	.	.	.	0	0	0	0.329511	0.207175	0.499755	0	.	0.0128714
Doctors Hospital at Renaissance	INS00645204	Edinburg, TX	750 to 849	0.417329	1.12456	0.450963	0.882039	0.171127	0.251767	.	0	0	.	0.0745577	.	.	.	.	.	0	0	.	.	.	0	.	.	0	.	0	0	0.0625565	.	0.0810269	0.147429	0.225131	.	.	.	0	.	0	.	0.170071	0.397639	.	0	.
Baptist Healthcare System, Inc	INS00000084	Louisville, KY	60,650 to 60,749	0.410131	0.44063	0.463388	0.403904	0.275813	0.292231	0.0267364	.	0.0029531	0.000225543	0.0711657	0.0722253	0.0510644	0.0273597	0.0296999	0.0195115	0.0183579	0.012029	0.00965708	.	.	0	0.0309845	0.0164343	0.0104819	0.00358297	0.00733359	0.000275602	0.0802161	0.063477	0.046479	0.0365567	0.0290842	0.0283213	0.00163013	0.00100693	.	0.000406481	.	0.300477	0.155554	0.439197	.	0.0758296	0.0135184
Nanticoke Health Services	INS00084389	Seaford, DE	2,950 to 3,049	0.405667	1.05446	0.48525	-0.356005	0.255143	0.363361	.	.	.	.	0.0746861	0.0797546	0.0434987	0.0418031	.	0.0320895	.	0.0354371	.	0	0	0	0.0279093	0.0225876	.	0.0197492	0	.	0.13814	0.0281638	0.0488826	.	0	.	.	.	0	.	.	.	0.158168	0.509458	.	.	.
The Christ Hospital Health Network	INS00642535	Cincinnati, OH	19,450 to 19,549	0.398229	0.941013	0.494068	0.29527	0.285684	0.272878	0.0246794	.	0.00302872	.	0.0787239	0.071618	0.0478887	0.0239096	0.0334264	0.024354	0.0166532	0.0157852	0.00773225	.	.	0	0.0460727	0.0331802	.	0.00428954	.	.	0.100329	0.105811	0.0377523	0.0539985	.	0.0256993	0.00199479	0.000941606	.	.	.	0.219479	0.127407	0.457118	.	.	0.00710989
Saint Francis Healthcare System	INS00754915	Cape Girardeau, MO	17,550 to 17,649	0.393382	0.883849	0.46777	-0.0710557	0.307746	0.380654	0.0357333	.	0.00432584	.	0.0594803	0.0757098	0.0459245	0.0177658	0.0383521	0.0214175	0.0144162	0.0255845	0.0196982	.	.	0	0.0259887	0.0125083	0.00933705	0.00625773	.	.	0.0732408	0.0389536	0.0319478	0.0416733	0.0296994	0.0326634	0.00276835	0.00115454	0	0.00169573	.	0.158274	0.182581	0.451082	.	.	0.0173809
Forrest Health	INS00000173	Hattiesburg, MS	1,350 to 1,449	0.39245	-0.837704	0.378793	-0.00221223	0.204502	0.381415	0.0330043	0	.	0	0.063362	.	.	.	.	.	.	0	.	0	.	0	0.0125268	0.018499	0	0.00972287	0	0	0.0742738	.	0.0578647	.	.	.	.	.	0	.	0	0.246386	0.163067	0.44619	0	0	0.0380383
Carolinas HealthCare System	INS00000108	Charlotte, NC	153,650 to 153,749	0.392272	0.192569	0.451761	0.451056	0.311167	0.278095	0.0501124	0.0230098	0.00447552	0.00021608	0.0779874	0.0447679	0.0524392	0.0319803	0.0228192	0.0156796	0.0234921	0.0106659	0.0113912	.	0.00123131	.	0.046462	0.0148317	0.00887682	0.0106243	0.00330419	0.000337576	0.0662934	0.110043	0.0387278	0.0334857	0.0246195	0.0241846	0.00106686	0.000994578	.	0.000613426	0.00186958	0.257162	0.155349	0.417264	0.198826	0.102933	0.0119099
Wellmont Health System	INS00000507	Kingsport, TN	15,250 to 15,349	0.390898	-0.00661451	0.414405	0.385867	0.277708	0.292075	0.0249867	.	0.00325253	.	0.100116	0.0679724	0.0529554	0.0434787	0.0465647	0.0251697	0.0180818	0.0166112	0.0108874	.	.	0	0.0236101	0.0108823	0.0176998	0.010545	0.0166476	.	0.0861668	0.0396328	0.0423799	0.059295	0.0305717	0.0121511	0.00105575	0.000956376	0	.	.	0.199617	0.179157	0.446301	.	.	0.0227016
Northern Arizona Healthcare	INS00106673	Flagstaff, AZ	8,450 to 8,549	0.385717	-0.365201	0.368752	0.0230824	0.301092	0.327728	0.056188	0	.	0	0.0991146	0.127208	0.0491234	0.038317	.	0.0146015	.	.	0.0128479	.	.	0	0.0582667	0.0149632	.	0.0235535	0	.	0.0763511	0.0481809	0.0562472	0.0275561	.	.	.	0.00342539	0	.	.	.	0.137814	0.364095	0	.	.
Sharp HealthCare	INS00000363	San Diego, CA	23,850 to 23,949	0.383535	0.770308	0.381341	0.343426	0.315602	0.301032	0.108423	.	0.00703121	.	0.112654	0.0734659	0.054768	0.0430073	0.0359557	0.0169894	0.0198029	0.0108896	0.0191481	.	.	.	0.0522653	0.0266835	0.0102306	0.010622	.	0.000746534	0.0540959	0.0660561	0.0687703	0.0341157	0.0636909	0.0247591	0.00237779	0.000726468	0	0.000962142	.	0.18143	0.117645	0.348737	.	.	0.0129272
Adventist Health System	INS00000053	Altamonte Springs, FL	100,250 to 100,349	0.381876	0.339969	0.370547	0.391775	0.303327	0.284659	0.029781	0.0175684	0.0037582	0.000434638	0.0933166	0.0953423	0.048252	0.0323627	0.0259037	0.0164899	0.0177333	0.0145429	0.0101623	.	0.00142932	.	0.0340065	0.0177305	0.0122937	0.0197821	.	0.000364772	0.0799563	0.0762857	0.0532332	0.0326584	0.0626395	0.0336198	0.00285277	0.00202894	.	0.00162012	0.00255611	0.206699	0.137147	0.438308	.	0.143707	0.00757328
Campbell County Memorial Hospital	INS00496854	Gillette, WY	4,050 to 4,149	0.378907	0.0437334	-0.0726889	0.728943	0.309785	0.257188	0.0539999	.	.	.	0.0771528	.	0.0830219	0.049029	0.0402189	.	0.0455723	.	.	.	.	0	0.0223465	0.0311038	.	0.011355	0	.	0.0588793	0.0828736	0.0396462	0.0470276	.	0.111844	.	.	0	.	.	.	0.148568	0.346427	0	.	.
Maimonides Medical Center	INS00000247	Brooklyn, NY	4,350 to 4,449	0.373868	0.0834232	-0.0352033	0.126765	0.250793	0.313157	0.0335708	.	.	.	0.0913971	0.140351	0.0444034	0.123563	.	.	.	.	.	.	.	0	0.0208196	0.0105789	0.0270282	0.00689991	0	0	0.108053	0.0474164	0.057761	0.0903329	0.138748	.	.	.	.	0.00496201	0	0.26747	0.0822435	0.302931	0	.	0.0256692
Riverview Health	INS00644706	Noblesville, IN	5,050 to 5,149	0.359195	-0.692389	0.482184	-0.289792	0.297846	0.41563	0.0271309	0	.	0	0.0947742	0.0353261	0.0644784	0.0160168	.	0.0255067	.	0.0314424	.	0	0	0	0.027803	0.00861308	.	0.0152226	.	.	0.0639311	0.0501471	0.0696236	0.0302673	.	.	.	.	.	.	.	.	0.13986	0.358486	0	0	.
Tallahassee Memorial HealthCare	INS00000408	Tallahassee, FL	8,850 to 8,949	0.358585	0.631008	0.446034	0.0880842	0.324343	0.322476	0.0360394	.	.	0	0.108233	0.047619	0.037451	0.0254435	0.0249653	0.0182713	0.018875	0.0176646	0.0114932	0	.	0	0.0224091	0.0171509	0.0124598	0.0211919	.	.	0.099938	0.060981	0.0929927	0.0416031	.	.	0.00126782	0.00126782	.	.	.	0.188979	0.15188	0.389894	.	.	.
Spartanburg Regional Healthcare System	INS00000379	Spartanburg, SC	24,050 to 24,149	0.358456	-0.449606	0.398431	0.230785	0.313194	0.286351	0.0394486	.	0.00166757	0	0.0701043	0.0459957	0.0371125	0.043388	0.0275696	0.0165883	0.0199871	0.0134625	0.0160789	.	.	0	0.0412533	0.0166997	0.00746286	0.0083227	.	.	0.0930042	0.0730666	0.0460727	0.0264555	.	0.0186828	0.00074117	0.000802869	.	.	.	0.213616	0.162329	0.478034	0	.	0.00660121
University of Kentucky HealthCare	INS00000444	Lexington, KY	8,150 to 8,249	0.356073	0.860418	0.45168	0.483566	0.261406	0.277102	0.0162812	.	.	.	0.0647298	0.195896	0.0367638	0.0284655	0.0524794	0.0168815	0.0222274	.	0.0103623	.	0	0	0.0317776	0.0137059	.	0.00351239	.	.	0.0674527	0.0489507	0.0457644	0.0422851	.	.	.	.	0	.	.	0.231114	0.154501	0.449433	.	.	0.00690181
LCMC Health System	INS00643816	New Orleans, LA	6,350 to 6,449	0.352054	0.83347	0.249746	0.275853	0.214276	0.235172	0.0218349	.	.	0	0.0846084	0.08	0.049876	0.0483743	0.0294619	0.0274937	0.0310188	.	0.0133454	0	.	0	0.0309482	0.0174075	0.022974	0.0100232	.	.	0.14522	0.0563576	0.049981	0.0406411	.	.	0.00269516	.	.	.	.	0.2484	0.145295	0.444904	.	.	0.0321073
Prime Healthcare Services, Inc	INS00105344	Ontario, CA	40,150 to 40,249	0.338295	-0.15294	0.355384	0.444391	0.261863	0.276629	0.0454344	0.0264286	0.00334767	.	0.0828879	0.107612	0.0481991	0.0316024	0.0217982	0.0169605	0.0190744	0.0122388	0.011942	0	0.00264053	.	0.0347519	0.0179697	0.00925909	0.0106863	.	0.000455719	0.0674694	0.0582248	0.0511781	0.0541279	0.0518239	0.0298965	0.00298119	0.00225105	.	0.000785158	0.00319347	0.234382	0.154907	0.431373	.	0.109591	0.020138
Catholic Health Initiatives	INS00000114	Englewood, CO	273,350 to 273,449	0.324562	0.16883	0.351963	0.296165	0.295561	0.293614	0.0209734	0.0257423	0.00286606	7.10453e-05	0.083036	0.0731324	0.0434517	0.0303433	0.0299623	0.0176457	0.0162816	0.0145435	0.0147238	0.0374431	0.00160848	0.000113333	0.043881	0.0170544	0.0110948	0.0092501	0.00247323	0.000453021	0.0636753	0.0597329	0.0476017	0.045239	0.0280561	0.0289542	0.00173422	0.00130641	0.0184368	0.000621683	0.00154488	0.244818	0.144303	0.449698	0.209229	0.0880222	0.0113724
Southern Illinois Healthcare	INS00084393	Carbondale, IL	7,850 to 7,949	0.321403	-0.0442671	0.355422	0.961367	0.259274	0.213856	0.0193241	.	0.00499471	0	0.071005	0.122449	0.0422085	0.0235856	0.0445848	0.0265874	.	.	0.0126384	0	.	0	0.0251843	0.0100784	.	0.00773881	.	.	0.0431856	0.0776868	0.0449422	0.0501409	0	0.0364358	0.00206969	.	0	.	.	0.294305	0.203779	0.42897	0	.	0.0118528
Mosaic Life Care	INS00084381	Saint Joseph, MO	18,850 to 18,949	0.319731	0.274736	0.423772	0.551034	0.362085	0.265713	0.0405677	.	0.00497105	.	0.0794811	0.0482498	0.0441329	0.0245843	0.0312271	0.0200216	0.0153031	0.0174551	0.00557177	.	0.00493174	0	0.039967	0.0213443	0.0109048	0.0072377	.	.	0.0499675	0.0393063	0.0535976	0.0483265	.	0.0158509	0.0025235	0.00199715	.	.	.	0.285197	0.162931	0.406779	.	.	0.00938351
Greater Hudson Valley Health System	INS00773358	Middletown, NY	1,650 to 1,749	0.319045	1.65571	0.265064	0.628359	0.318705	0.179358	0.0382527	0	.	0	0.0861451	.	.	.	.	.	.	.	.	0	0	0	0.0488777	0.0221737	.	0.0130191	.	.	0.113564	.	0.0387359	.	0	.	.	.	0	.	0	.	0.129073	0.32023	.	0	.
MediSys Health Network	INS00000221	Jamaica, NY	2,650 to 2,749	0.316664	0.237857	-0.140044	-0.569144	0.16736	0.409549	0.0656254	.	0.0136286	.	0.0955997	0.122951	.	0.122026	.	.	.	.	0.135687	0	0	0	0.0237965	0.0108647	.	.	.	0	0.10831	.	0.0610652	.	.	.	.	.	0	.	0	0.249069	0.0912277	0.245288	.	.	0.0217305
Emory Healthcare, Inc	INS00000163	Atlanta, GA	36,350 to 36,449	0.305281	0.155407	0.304371	0.134227	0.26258	0.307896	0.0122282	0.0354637	0.00466837	.	0.090413	0.142091	0.0451089	0.0357139	0.0311285	0.0192122	0.0212647	0.00934802	0.0171904	.	0.00217882	.	0.0398244	0.0158994	0.0157905	0.00896434	.	0.000591963	0.0763727	0.0720848	0.0419291	0.0360484	0.0463618	0.0243887	0.00165686	0.00200562	.	0.000816074	.	0.251298	0.123425	0.394108	.	0.128098	0.00853614
OhioHealth	INS00000314	Columbus, OH	44,050 to 44,149	0.301387	0.28172	0.332557	0.294999	0.294667	0.273193	0.0236593	.	0.00289808	.	0.0702191	0.0501722	0.0564436	0.0266682	0.0369178	0.0232323	0.0199022	0.0206384	0.00815819	.	.	0	0.040137	0.0197565	0.0109182	0.00591429	.	0.000554143	0.0824231	0.107289	0.0376895	0.046052	.	0.0315488	0.00166007	0.00142987	.	0.00103712	.	0.227269	0.146974	0.432824	.	0.0897789	0.0115777
Cook County Health and Hospital System	INS00000144	Chicago, IL	10,250 to 10,349	0.298822	-0.427802	0.393814	0.400427	0.228148	0.301598	0.19724	.	0.0047628	.	0.0797819	0.0868263	0.142243	0.0259824	0.0321043	0.0334853	.	0.0183907	0.0146019	0	.	.	0.0283088	0.015478	.	0.00709935	0	0	0.0470187	0.032378	0.0397894	0.056017	.	0.025873	.	0.00122852	0	.	.	0.194026	0.108486	0.353361	.	0	0.0154839
Doylestown Hospital	INS00721575	Doylestown, PA	1,550 to 1,649	0.296229	0.994706	0.34642	-0.0592574	0.295417	0.278321	0.0213023	0	.	0	0.107568	.	.	.	.	.	.	.	.	0	0	0	0.0491863	0.029178	0	.	0	0	0.126786	0.0423798	0.040444	.	.	.	.	.	0	0	0	.	0.0774033	0.356435	.	0	.
Deaconess Health System	INS00485319	Evansville, IN	25,450 to 25,549	0.279143	-0.245655	0.329875	0.475111	0.282306	0.267547	0.021173	0.0504868	0.00499249	.	0.0850906	0.059246	0.0622295	0.0275644	0.0397458	0.0241947	0.0241371	0.0139303	0.0106758	0	.	0	0.0337712	0.0189949	0.0115919	0.00625404	.	.	0.0578366	0.0716528	0.0490207	0.0278158	0.0169416	0.0250378	0.00221709	0.00104485	0	0.000580901	.	0.22698	0.168028	0.469431	.	.	0.0123448
Banner Health	INS00104604	Phoenix, AZ	82,050 to 82,149	0.272218	0.173187	0.240638	0.409846	0.284556	0.269776	0.0346461	0.0321781	0.00425766	.	0.0937882	0.134475	0.0476146	0.040403	0.0326851	0.0186499	0.0101925	0.0156707	0.00914778	.	0.00184319	.	0.0442795	0.0204843	0.015415	0.0173773	0.00315584	0.000637822	0.0548062	0.0696259	0.0484332	0.0441804	0.0257419	0.0273272	0.000709851	0.00207845	.	0.000788684	0.00188349	0.226721	0.134257	0.395489	.	0.138427	0.00613652
Health Quest	INS00491263	Lagrangeville, NY	11,750 to 11,849	0.272117	0.832365	0.295411	0.115197	0.314572	0.272378	0.0338901	.	0.00811784	0	0.0839034	0.11353	0.0367243	0.0347247	0.0262313	0.0148943	0.0122821	.	0.0106718	.	.	0	0.0481097	0.0251761	0.0135201	0.0123041	0	.	0.0988026	0.0289587	0.0463433	0.0419861	.	0.0237734	.	.	.	.	.	0.290217	0.0873664	0.40375	.	.	0.0146859
UC Health	INS00000192	Cincinnati, OH	11,250 to 11,349	0.269509	-0.023472	0.278346	0.621124	0.265024	0.200128	0.0196263	.	0.00388682	.	0.0828391	0.153543	0.0405105	0.0236154	0.0306279	0.0169559	0.0170827	0.0210266	0.0077167	0	.	0	0.0549257	0.0174452	0.0156886	0.00578898	0	.	0.0760487	0.10251	0.0244049	0.0527952	.	0.0346908	0.00171935	0.00107614	0	.	.	0.311449	0.121359	0.388793	.	.	0.0112521
Bozeman Deaconess Hospital	INS00753262	Bozeman, MT	6,850 to 6,949	0.259767	0.868362	0.40125	0.698066	0.357536	0.202632	0.0588065	.	.	0	0.0859089	0.0747664	0.0499005	0.0249401	.	0.0124301	0.0234281	0.0258804	0.0212661	.	.	0	0.0747468	0.0296239	.	0.0105271	0	.	0.0376661	0.0682953	0.0368339	.	0	.	.	0.00192432	.	.	0	0.368253	0.106022	0.352822	.	.	0.0144774
Kingsbrook Jewish Medical Center	INS00491409	Brooklyn, NY	450 to 549	0.257055	-0.383867	-0.384505	0.133399	0.227064	0.336058	.	0	0	0	0.0906396	0	.	0.216335	.	.	0	.	0	0	0	0	.	.	0	.	0	0	0.0627414	0	0.0696056	.	0.177289	0	.	0	0	.	0	.	.	.	.	0	.
Greater Baltimore Medical Center	INS00643080	Baltimore, MD	11,450 to 11,549	0.254076	0.0640656	0.399803	0.127343	0.316916	0.267628	0.032004	.	0.00382105	0	0.081766	0.153846	0.0521565	0.0173716	0.0308937	0.0131325	0.012694	0.0101794	0.00770557	0	.	0	0.0450216	0.0281908	0.0133815	0.00984777	0	.	0.100242	0.0690038	0.0456723	0.0386271	.	.	0.0016656	0.0010511	.	.	0	0.234274	0.107568	0.379765	.	.	0.012373
Truman Medical Centers	INS00260833	Kansas City, MO	4,450 to 4,549	0.251981	0.278875	0.346897	0.735414	0.220474	0.227073	0.033297	0	.	0	0.0621459	0.130435	0.0699217	0.018634	0.0476502	0.0352153	.	.	.	.	.	0	0.034653	0.0100836	.	0.00727789	0	0	0.0447515	0.0568296	0.0401362	0.0478026	.	.	.	0.00274278	.	.	.	0.394458	0.163451	0.360794	.	.	0.0169392
Sarasota Memorial Health Care System, Inc	INS00771814	Sarasota, FL	25,350 to 25,449	0.236185	1.04573	0.356125	-0.288124	0.35888	0.314006	0.037593	.	0.00307863	0	0.106357	0.0639098	0.0223214	0.0175619	0.0182835	0.0123839	0.0131918	0.00989165	0.00703749	0.0947671	0.00286657	0	0.0435853	0.0146508	0.0124267	0.0451407	.	0.000735724	0.119738	0.0846882	0.0747282	0.0233216	.	0.0187643	0.00143476	0.000956507	.	.	.	0.216241	0.0941198	0.355133	.	.	0.00508235
Memorial Healthcare System	INS00000261	Hollywood, FL	2,150 to 2,249	0.234917	0.0402111	0.0117469	-0.413651	0.273051	0.33232	0.0836322	.	0	0	0.088578	0.128	0.0659551	0.062081	.	.	.	.	.	0	0.0174024	0	0.0230367	0.0100395	.	0.03152	0	.	0.141881	0.0918815	0.0823496	0.0433202	.	.	.	.	0	.	0	.	0.0984142	0.270927	0	.	.
Prospect Medical Holdings, Inc	INS00670340	Los Angeles, CA	22,450 to 22,549	0.230403	0.652122	0.334877	0.129957	0.287734	0.290723	0.0304512	.	0.00260212	.	0.0870336	0.0841121	0.0474567	0.0243805	0.0289152	0.0163216	0.022535	0.0111639	0.0117759	.	.	0	0.0411228	0.0187888	0.0154175	0.00976046	0	.	0.0749126	0.0814704	0.0460203	0.0451958	0.0519244	0.0126144	0.00105641	0.0011165	.	.	0	0.256313	0.114859	0.389442	.	0.0728668	0.0398249
Floyd Medical Center	INS00411141	Rome, GA	7,350 to 7,449	0.226503	-0.00834472	0.314104	0.164996	0.241306	0.281803	0.0212464	0	.	.	0.037454	0.0552632	0.0506505	0.0227991	0.0382809	0.0254102	0.0164199	.	0.0100254	0	0	0	0.027021	0.0102035	.	0.00933806	.	.	0.0910671	0.0356836	0.044212	0.0521037	0.0363145	0.0311989	.	.	0	.	.	0.295241	0.205916	0.439253	.	.	0.0354164
BJC HealthCare	INS00000091	Saint Louis, MO	53,150 to 53,249	0.219532	0.186458	0.249813	0.164406	0.26382	0.269394	0.030795	0.0242399	0.00336401	0	0.0813597	0.151899	0.0534363	0.024396	0.0395192	0.0195678	0.0153723	0.0182088	0.0092502	.	.	.	0.033759	0.0131668	0.0111371	0.00629662	.	.	0.0951663	0.0753828	0.0384463	0.0452417	0.0292159	0.0317568	0.00249496	0.00141359	.	0.000724429	.	0.173329	0.136765	0.43421	.	0.105665	0.0115631
Beebe Healthcare	INS00772936	Lewes, DE	10,950 to 11,049	0.214165	2.3717	0.185841	-0.139076	0.272131	0.222186	0.0109635	0	.	.	0.0659326	0.0280047	0.0499897	0.0252902	0.0336595	0.0213064	0.0133729	0.0150688	0.0139805	.	0.00415493	.	0.0303459	0.0289573	0.0097157	0.0213605	0	.	0.195181	0.0626466	0.0460557	0.0341037	0	0.0474946	.	0.00147146	0	.	0.00588409	.	0.112419	0.453609	.	.	.
Mountain States Health Alliance	INS00000291	Johnson City, TN	9,050 to 9,149	0.212262	0.356963	0.24	0.135263	0.23885	0.266054	0.0185148	0	0.00447771	0	0.0887696	0.0647887	0.0463275	0.0424922	0.0492452	0.0138729	0.0147153	0.0300323	0.0097019	0	.	0	0.0282122	0.0121315	.	0.00684747	.	0	0.107245	0.064131	0.0456772	0.0512093	.	0.0216891	0.000960319	.	.	0	.	0.215941	0.16223	0.452208	.	.	0.0259245
Ascension Health	INS00000068	Saint Louis, MO	379,850 to 379,949	0.205987	0.140591	0.217461	0.173649	0.281625	0.279732	0.0384731	0.0168626	0.00340139	0.000106188	0.084308	0.0670459	0.0494294	0.030829	0.0343087	0.0213204	0.0169053	0.0130252	0.0155443	0.0301723	0.00105077	7.76366e-05	0.0376081	0.017151	0.0138069	0.0116495	0.00517093	0.000447286	0.0761654	0.0619076	0.0540729	0.0382064	0.025414	0.027114	0.00191127	0.0015544	0.0229693	0.000760112	0.00142641	0.218318	0.142581	0.436356	0.221846	0.105954	0.0129132
Saint Peters Healthcare System	INS00754918	New Brunswick, NJ	2,750 to 2,849	0.20597	-0.751677	0.228607	0.011165	0.346099	0.290951	0.0225086	.	.	0	0.100811	0.119171	0.0493859	0.0308621	.	0.0189677	.	.	.	0	.	0	0.0253162	0.0253496	.	0.0132122	.	0	0.104586	0.0550499	0.059799	0.0629221	.	.	.	.	0	0	.	.	0.130516	0.384249	.	0	.
Kootenai Health	INS00643265	Coeur D Alene, ID	10,850 to 10,949	0.2051	0.0868297	0.152214	0.754579	0.345662	0.203959	0.0321498	.	.	.	0.094432	0.0470219	0.0539124	0.0323361	0.0382315	0.0126536	0.0212407	.	0.0109435	.	.	.	0.048754	0.0430743	0.0133879	0.00565004	.	.	0.0390663	0.0435985	0.0401764	0.0397258	0	0.0423113	.	.	.	.	0	0.233712	0.149807	0.475882	.	0	0.00911902
Finger Lakes Health	INS00261010	Geneva, NY	3,550 to 3,649	0.198385	-0.140636	0.12259	0.748984	0.271057	0.20009	0.0306163	.	.	.	0.064037	.	0.0546313	0.0602697	0.063769	0.0206141	.	.	.	.	0	0	0.0311576	0.0220398	.	0.0124946	.	.	0.059931	0.0865566	0.0265529	0.103975	.	.	.	.	0	.	.	0.315777	0.117584	0.411836	.	0	0.0327636
Jackson Health System	INS00000339	Miami, FL	4,150 to 4,249	0.192132	-0.0738179	0.267881	0.216203	0.166756	0.290308	0.0809633	.	.	.	0.0905185	0.121739	0.0506957	0.0402467	0.0458838	0.0150716	.	.	0.0169009	0	.	0	0.019391	0.00860292	.	0.0159525	0	.	0.0732553	0.0672553	0.0783104	0.0399744	0.0954021	.	.	.	0	.	0	0.265064	0.148795	0.362653	0	.	0.0272817
Saint Clair Memorial Hospital	INS00610136	Pittsburgh, PA	3,950 to 4,049	0.181179	-0.366082	0.17414	-0.220468	0.293307	0.303582	0.0117128	.	.	0	0.0888286	0.0585586	0.0527191	0.0370192	.	.	.	.	0.0462702	0	0	0	0.0426999	0.0337362	.	0.0142724	.	.	0.106874	0.0410996	0.06299	0.0223123	0	.	.	.	0	0	0	.	0.116394	0.427101	0	.	.
MedStar Health	INS00000257	Columbia, MD	65,250 to 65,349	0.179623	-0.254979	0.199557	0.0203432	0.270508	0.278466	0.0472767	0.0283286	0.00438251	0.000204902	0.0926509	0.142933	0.0588279	0.0351079	0.0414925	0.0192324	0.0189058	0.0107515	0.00765932	.	0.00413359	.	0.0390255	0.0242679	0.0209692	0.0155725	.	0.000563298	0.0955291	0.068809	0.0557428	0.0416799	0.0670111	0.01541	0.000617875	0.000815727	.	0.00195209	0.00241107	0.180678	0.113422	0.369374	.	0.111492	0.0108543
Hospital Sisters Health System	INS00000208	Springfield, IL	23,950 to 24,049	0.177488	-0.00877362	0.203721	0.425133	0.256782	0.254887	0.0280445	.	0.00256392	.	0.0903289	0.0712136	0.0474778	0.0259761	0.044683	0.0296603	0.0203735	0.0408789	0.0153752	.	.	0	0.0311652	0.0129674	0.0177452	0.00664725	.	.	0.0574201	0.0411681	0.0483403	0.0557956	0.0221128	0.024994	0.00121823	0.00154625	.	0.000780063	.	0.260285	0.136843	0.438945	.	.	0.0171264
Inova Health System	INS00000216	Falls Church, VA	26,150 to 26,249	0.174162	0.257346	0.199197	0.129899	0.271206	0.259367	0.0511701	0.0328322	0.00405246	.	0.0846477	0.0760165	0.0367171	0.0254034	0.025043	0.017675	0.0221983	0.0129119	0.00776582	.	.	.	0.0539711	0.0317637	0.0242202	0.0190298	.	0.000752869	0.0799694	0.0677875	0.0362379	0.0679134	0.0595894	0.0189097	0.00199573	0.00116895	.	0.000848694	.	0.225413	0.112526	0.428663	.	.	0.015913
Navicent Health	INS00000119	Macon, GA	4,650 to 4,749	0.1676	-0.463191	0.0188179	0.0675625	0.23599	0.304939	0.0419817	0	.	0	0.0695473	.	0.0629232	0.0567815	.	0.0263882	.	.	0.0146788	0	.	0	0.0274716	0.0124276	.	0.00469153	0	0	0.0698323	0.0556749	0.0402022	0.0510926	.	.	.	.	0	.	0	0.243878	0.206948	0.354795	0	.	0.0292276
Saint Charles Health System	INS00000383	Bend, OR	7,250 to 7,349	0.15782	2.09912	0.253301	0.78954	0.337542	0.177291	0.0455984	0	.	0	0.111409	0.0990338	0.0620335	0.00927679	.	0.0179747	0.0170179	.	.	.	.	0	0.0597221	0.0141907	0	0.0113334	0	.	0.0371776	0.0738589	0.0360805	0.0325144	0	0.0452708	.	.	0	.	0	0.380342	0.147415	0.304312	.	.	.
Olathe Health System	INS00260839	Olathe, KS	9,150 to 9,249	0.146659	-0.611963	0.143817	-0.00146577	0.28867	0.29459	0.0227682	.	0.00494764	0	0.0976186	0.0948678	0.0524251	0.0313493	0.0326796	0.00976568	0.0141774	.	.	0	0.00548129	.	0.0561521	0.0142655	.	0.00364781	.	.	0.0580653	0.0370143	0.0303584	0.0255691	.	0.0373947	0.00512541	.	0	.	.	0.245356	0.135571	0.450376	0	.	0.00859396
Sentara Healthcare	INS00000361	Norfolk, VA	83,050 to 83,149	0.13223	0.257078	0.185974	0.204425	0.308194	0.252171	0.0348881	0.0211033	0.00481872	0	0.0940677	0.0446184	0.0463734	0.0283422	0.0287387	0.0225245	0.0181376	0.0116835	0.00880865	.	.	.	0.0360385	0.0239163	0.0140764	0.00961627	0.00433452	0.000479197	0.0824793	0.0896429	0.0469875	0.0438089	0.032846	0.0192545	0.00140871	0.00159184	.	0.000482332	0.0013723	0.208827	0.134981	0.447973	0.258483	0.127631	0.0057104
Ephraim McDowell Health	INS00261009	Danville, KY	4,350 to 4,449	0.122145	-0.614435	0.0248429	0.118703	0.22742	0.276646	0.0530799	0	0	0	0.0605951	0.137097	0.0704897	0.0435594	0.0611346	0.017368	.	.	.	0	0	0	0.031464	0.00812265	.	.	.	0	0.0747165	0.0308781	0.0408253	.	.	0.0343645	.	.	0	.	0	0.191728	0.192249	0.466984	0	.	.
University Medical Center of Southern Nev	INS00000457	Las Vegas, NV	5,350 to 5,449	0.118147	0.815329	-0.0897002	0.3215	0.229309	0.257452	0.0734889	.	.	0	0.0605444	0.138095	0.0675214	0.0523912	0.029912	0.0158996	.	.	.	0	0	0	0.0309396	0.011376	0.0328533	0.00988758	.	0	0.0589097	0.0311689	0.050577	0.0639256	0.0834648	.	.	0.00206428	0	.	0	0.259812	0.146486	0.358356	.	.	0.0244202
Pocono Health System	INS00650309	East Stroudsburg, PA	3,750 to 3,849	0.11796	0.599104	0.130647	-0.235594	0.319752	0.286012	0.0226015	.	.	0	0.0840795	0.0645161	0.0749511	0.0286879	.	0.0382178	.	.	.	0	0	0	0.0387637	0.0278447	.	0.00830677	0	.	0.115806	0.0627486	0.0359998	0.0415655	.	.	.	.	0	.	.	.	0.103984	0.404036	.	.	.
Community Medical Center, Inc	INS00644805	Missoula, MT	3,050 to 3,149	0.114076	-1.24726	0.131093	0.260571	0.247137	0.244544	0.104174	0	.	0	0.063897	0.113772	0.0531422	0.0265154	.	0.0290972	.	.	.	0	.	0	0.0740626	0.0193181	.	0.0102835	0	.	0.0381923	0.0710302	0.0492148	.	0	.	0	.	0	0	0	.	0.111798	0.357798	0	0	.
Stormont Vail Health	INS00084396	Topeka, KS	25,950 to 26,049	0.113669	-0.586641	0.10603	-0.288262	0.290658	0.356555	0.0163909	.	0.00261422	0	0.0952562	0.0491453	0.0506602	0.0293139	0.0433038	0.0214665	0.0124545	0.0114552	0.00939872	.	.	0	0.0423373	0.0207262	0.0082626	0.00842417	0.00639621	0.000679133	0.0492287	0.0547511	0.0383337	0.0294736	.	0.0332378	0.00643154	0.000798347	.	0.000636117	.	0.232189	0.129745	0.408727	0	.	0.0139377
Main Line Health	INS00487213	Bryn Mawr, PA	27,450 to 27,549	0.111191	0.205927	0.214415	-0.394747	0.351622	0.309061	0.0251496	.	0.00313041	.	0.0957117	0.0515152	0.0434383	0.0184388	0.0298801	0.0309837	0.0131539	0.00802289	0.00688774	.	.	.	0.0474276	0.0250114	0.0124578	0.0117625	.	0.000703097	0.108208	0.0732815	0.0529049	0.0415546	0.0278509	0.019933	0.00103389	0.00146012	0	0.000799015	.	0.207473	0.0964349	0.364243	.	.	0.0145091
Indian River Memorial Hospital, Inc	INS00753416	Vero Beach, FL	5,450 to 5,549	0.105774	-0.32638	0.0380179	-0.213975	0.347701	0.309518	0.05455	.	0.00594674	0	0.0961155	0.0458453	0.0524417	0.0290486	0.0472884	0.0179078	.	0.0133276	0.0183518	.	.	0	0.0378242	0.0260449	0.0348191	0.0238366	.	.	0.0868282	0.0810519	0.0658522	0.0194613	0	.	0.00232799	.	0	.	.	.	0.118967	0.365295	.	.	.
Beaumont Health Systems	INS00000514	Southfield, MI	37,150 to 37,249	0.105023	0.393639	0.0684729	-0.139468	0.276758	0.30032	0.0815831	.	0.00479209	.	0.0920903	0.074858	0.0571251	0.0317453	0.0273789	0.0190374	0.0186396	0.0104614	0.0187169	.	.	.	0.0391758	0.0136306	0.0201501	0.0199102	.	0.000611359	0.0822879	0.0469556	0.0627491	0.0483416	0.0486982	0.0282139	0.00295218	0.00123068	.	0.000987252	0.00216305	0.186437	0.15828	0.329201	.	0.15095	0.0102078
National Jewish Health	INS00801548	Denver, CO	6,050 to 6,149	0.100945	0.391708	0.252668	0.199266	0.308105	0.218122	0.152045	.	0.00639897	0	0.134179	0.103448	0.056795	0.0149526	0.0641014	0.0203088	.	.	0.0101032	.	0.0114887	0	0.045106	0.0168734	.	0.0116327	.	.	0.100924	0.026141	0.0470722	0.0664655	0	.	.	.	0	.	.	.	0.111119	0.276501	.	0	.
Bon Secours Health System, Inc	INS00000092	Marriottsville, MD	61,550 to 61,649	0.0986265	0.139193	0.104697	-0.0947952	0.231016	0.298428	0.0279328	0.0239169	0.0038242	.	0.0834578	0.0487805	0.0506591	0.0202944	0.0298902	0.0271305	0.024758	0.0115184	0.0078829	.	.	.	0.0333274	0.0115931	0.0159441	0.00518523	0.00795355	0.00027032	0.0811519	0.0957397	0.043463	0.0398435	0.0395874	0.036215	0.00126248	0.00106264	.	0.000305033	0.00179063	0.247839	0.139433	0.435007	.	0.142675	0.00907736
Mercy Health	INS00000271	Chesterfield, MO	150,050 to 150,149	0.0938445	0.211272	0.0955474	0.0371776	0.259531	0.279433	0.0186239	0.0186613	0.00330661	0.000189571	0.0803536	0.0849183	0.0474295	0.0257737	0.0439046	0.0229292	0.0150288	0.0166581	0.0128042	0.0197946	0.000433124	.	0.0396775	0.0161866	0.00774696	0.00685384	0.0066048	0.000232239	0.0707186	0.0629359	0.0444779	0.0375439	0.0198791	0.039268	0.00139671	0.0014863	.	0.00102357	0.00224251	0.20243	0.148582	0.459148	0.271808	0.118161	0.011439
Millcreek Health System	INS00753967	Erie, PA	1,350 to 1,449	0.0921282	1.98856	0.293057	0.806476	0.225934	0.179598	0.0406955	.	.	0	0.0883799	.	.	.	.	.	.	.	.	0	0	0	0.0170684	0.021423	.	.	0	0	0.0588812	0.0536161	0.0219032	0.083843	.	.	.	.	0	0	.	0.331935	0.182335	0.397741	.	.	0.076295
Cape Cod Healthcare, Inc	INS00000099	Hyannis, MA	23,250 to 23,349	0.0750659	0.042901	0.227092	-0.804392	0.338134	0.357551	0.075409	.	0.00343243	.	0.129318	0.0414269	0.027591	0.0170777	0.0225311	0.016661	0.00672202	0.00746719	0.0081184	.	.	.	0.0405399	0.0226986	0.00621337	0.0380605	0.0109059	0.000534126	0.122409	0.0463615	0.0831609	0.0261474	.	0.0173064	0.000617989	0.000727827	.	.	.	0.190157	0.0981448	0.305989	.	.	0.00617846
SUNY Upstate Medical University	INS00642960	Syracuse, NY	6,250 to 6,349	0.0729984	-0.528605	0.121276	-0.329103	0.257303	0.250784	0.0532624	0	0.00596759	0	0.0912666	0.143868	.	0.0385357	0.0521254	0.0223433	.	.	0.0123701	.	.	0	0.0520585	0.0214845	.	0.0109159	.	.	0.14227	0.0393006	0.0801056	0.0493884	.	.	.	.	.	.	.	0.209053	0.0796378	0.357463	0	.	0.0141424
Halifax Health	INS00000188	Daytona Beach, FL	5,450 to 5,549	0.0627335	-1.0061	0.0913239	-0.267117	0.315955	0.30222	0.0218467	0	.	0.0048559	0.0742787	0.0655738	0.041349	0.0428645	.	0.0180335	.	.	.	0	.	0	0.0258442	0.0187652	.	0.0217501	0	.	0.104596	0.07703	0.0657442	0.0232593	.	.	.	.	0	.	.	0.182579	0.12653	0.414791	.	0	0.0152969
Bryan Health	INS00000097	Lincoln, NE	5,750 to 5,849	0.061413	-0.226177	0.0431762	-0.0594124	0.347762	0.297467	0.0252014	.	.	0	0.0705985	0.0546318	0.0400899	0.0432701	.	.	.	.	.	0	.	0	0.052445	0.022832	.	0.00316588	0	.	0.0483567	0.0470477	0.0257627	0.0683745	0	.	0.00316588	.	0	.	.	.	0.117812	0.506618	.	.	0.0111042
Norton Healthcare, Inc	INS00000310	Louisville, KY	35,950 to 36,049	0.0605938	-0.236689	0.127625	0.0250093	0.282023	0.278255	0.0544845	.	0.00276423	0	0.0689878	0.0823137	0.0574211	0.032062	0.0408753	0.0226134	0.021161	0.0119798	0.00770897	.	.	0	0.036893	0.0152939	0.00830129	0.00541154	0.00417154	.	0.0688722	0.0580804	0.0408602	0.0507987	0.0164058	0.018251	0.00103912	0.00106971	.	0.00047546	.	0.204654	0.168114	0.401245	.	0.145521	0.0112078
Commonwealth Health Corporation	INS00059462	Bowling Green, KY	1,450 to 1,549	0.0603964	-1.07466	0.0314713	0.419935	0.217784	0.241594	.	0	.	0	0.0504647	.	.	0.0433612	.	0.04199	.	.	.	0	.	0	0.0243725	0.0183229	.	.	0	0	0.0506524	.	0.0282	.	.	.	.	.	0	0	.	.	0.233757	0.506388	0	.	.
Trinity Health	INS00104609	Minot, ND	11,750 to 11,849	0.0565966	0.15702	0.0554033	0.430504	0.303796	0.207631	0.0204604	.	0.00355044	0	0.0960441	0.0599315	0.029575	0.0276628	0.0523889	0.0253097	0.0149081	0.0139653	0.0122551	0	.	.	0.0330503	0.0163493	0.0139514	0.00767178	.	.	0.0732038	0.0578485	0.0430957	0.0347816	.	0.0323474	.	0.00142966	.	.	.	0.348724	0.111324	0.393721	.	.	0.016473
Avera Health	INS00000073	Sioux Falls, SD	43,250 to 43,349	0.054855	-0.357166	-0.0630516	0.063587	0.292388	0.293167	0.0155006	.	0.00242735	0	0.0741975	0.0593485	0.0548449	0.0506625	0.0465928	0.0223323	0.0146816	0.0228868	0.0104222	.	.	.	0.0445076	0.0204111	0.015361	0.00614506	.	0.000641365	0.0385322	0.0564662	0.034928	0.0260077	.	0.0323188	0.000847102	0.00204007	.	0.000561135	0.0041487	0.263448	0.104498	0.43191	.	.	0.0145175
Cox Medical Center	INS00000150	Springfield, MO	22,450 to 22,549	0.0542403	-0.361978	0.0204817	-0.0632191	0.280627	0.285335	0.022415	.	0.00431365	0	0.0836719	0.0567465	0.0582078	0.0364676	0.0503493	0.019341	0.0188977	0.0101301	0.0105496	.	.	0	0.0450783	0.0224919	.	0.00419296	.	.	0.0667985	0.0771708	0.0329328	0.042217	.	0.0408777	0.00301523	0.00136917	.	.	.	0.174432	0.160083	0.433347	.	.	0.00905991
Rideout Health Group	INS00106675	Yuba City, CA	4,850 to 4,949	0.0481926	-0.962332	0.193045	-0.0932184	0.28455	0.296528	0.13399	.	.	.	0.122394	.	0.0592038	0.0267169	.	0.0111136	.	.	.	0	.	0	0.0349247	0.0292427	.	0.0328086	0	.	0.0693005	0.0667604	0.0322276	0.0374044	.	.	.	.	0	.	.	.	0.193159	0.350687	0	.	.
MUSC Health	INS00000255	Charleston, SC	14,150 to 14,249	0.0456795	0.782372	0.0911887	0.0390145	0.30682	0.239289	0.0270951	.	0.00560134	0	0.0971457	0.054326	0.0476319	0.0294686	0.0343324	0.0162034	0.0173025	0.0189109	0.0118178	.	.	.	0.0482726	0.0176837	0.0192483	0.0077852	0.0193617	0.00100068	0.0906065	0.134517	0.02081	0.0376831	.	.	0.000989871	0.00085965	0	.	.	0.230963	0.130158	0.382509	.	.	0.00648638
Carilion Clinic	INS00000106	Roanoke, VA	52,250 to 52,349	0.0315829	0.263209	0.0677878	0.362542	0.262501	0.222774	0.0179936	0.0313007	0.00446876	0	0.0820023	0.0420372	0.0363281	0.0299466	0.0282158	0.0186405	0.0154969	0.0164225	0.00707001	.	.	0	0.0390892	0.0161464	0.0093239	0.00542156	.	0.000475931	0.0579375	0.0657543	0.0400568	0.0579126	0.0155534	0.0257272	0.00160726	0.00052943	0	0.000352971	.	0.299563	0.13179	0.500071	0.270811	0.172768	0.0110944
New York City Health and Hospitals Corpor	INS00000301	New York, NY	19,250 to 19,349	0.0309321	-0.115343	-0.119181	0.0783159	0.230574	0.277597	0.0816065	.	0.00517256	.	0.108844	0.159463	0.0663581	0.0712373	0.0349778	0.018243	0.00973761	0.0104197	0.00670474	.	.	.	0.0202187	0.0121721	0.0151438	0.0104093	.	.	0.0702951	0.0453354	0.0421122	0.0425286	0.0653944	0.0198287	.	0.00112677	0	.	.	0.221895	0.0876516	0.351715	.	0.142847	0.0239767
Holy Redeemer Health System	INS00666736	Huntingdon Valley, PA	1,850 to 1,949	0.0264914	-0.00618689	0.265987	-0.529497	0.329454	0.274826	.	.	.	0	0.0978989	.	.	.	.	.	0	.	.	0	0	0	0.0353226	0.0193246	0	0.0152592	0	.	0.156041	0.088355	0.0460861	0.0508386	0	0	.	.	0	.	0	.	0.0958952	0.455831	.	0	.
Hunterdon Healthcare System	INS00642667	Flemington, NJ	13,050 to 13,149	0.0231761	-0.827132	0.0131254	-0.368578	0.30181	0.291005	0.0248765	.	0.00354325	0	0.092413	0.0935484	0.040472	0.0201633	0.0318352	0.0231133	0.0137762	0.00902477	0.00354771	.	.	0	0.0630174	0.0319912	0.0211797	0.0132978	.	.	0.0857327	0.0519888	0.0516287	0.0493838	.	0.0338678	.	0.00164792	.	.	.	0.176813	0.0824193	0.419001	0	.	0.0125376
Edward Elmhurst Healthcare	INS00406855	Naperville, IL	21,850 to 21,949	0.019626	0.518246	-0.0163923	-0.0779044	0.28744	0.282469	0.0348533	.	0.0060239	.	0.0823304	0.0476529	0.0539738	0.0263356	0.0344423	0.029841	0.0221038	0.0104765	0.00721133	.	.	.	0.0457316	0.0224677	0.0178428	0.0237149	.	0.001311	0.0633141	0.0671159	0.0279852	0.0533207	.	0.0331555	0.00273235	0.00272917	.	.	.	0.231981	0.107857	0.41205	.	.	0.00596503
Holzer Health System	INS00000142	Gallipolis, OH	10,250 to 10,349	0.00958537	-0.123317	0.00120959	-0.405136	0.279308	0.313601	0.00738464	.	0.00472636	0	0.0607056	0.0407801	0.0365227	0.0301399	0.0227471	0.0208793	0.00989067	0.0219219	0.00904302	0	.	.	0.0221561	0.0123527	.	0.00341747	.	0	0.106679	0.0867614	0.0510193	0.0427435	.	0.036328	0.00145334	0.00150194	0	0	.	0.19489	0.167798	0.44233	.	.	0.00650992
Los Angeles County Health Services Depart	INS00000243	Los Angeles, CA	11,950 to 12,049	0.00567344	-0.609542	-0.292064	-0.433005	0.21126	0.340059	0.0821361	.	.	0	0.129875	0.1	0.0766073	0.0988917	0.0285897	0.0174923	0.0154794	.	0.00696721	0	.	.	0.0281167	0.0201195	0.0130113	0.00764669	.	0	0.0778022	0.0538743	0.0475598	0.0377972	0.17134	.	.	.	0	.	0	0.175184	0.0963882	0.309748	0	.	0.0268061
Kaiser Permanente	INS00000226	Oakland, CA	80,950 to 81,049	0.00377822	-0.105909	0.0498922	0.17871	0.2675	0.23846	0.0817074	0.0232273	0.00351059	.	0.0907178	0.0952649	0.0641996	0.0304298	0.0400534	0.0199668	0.0165345	0.0130028	0.00898949	.	0.00109471	.	0.0460728	0.0234824	0.00779336	0.0113773	0.00328486	0.000592733	0.0602546	0.0539978	0.0594213	0.0376001	0.0861227	0.0243133	0.0011428	0.000880062	.	0.000483109	0.00206898	0.22622	0.129937	0.367702	.	0.0896239	0.0188736
Firelands Regional Health System	INS00106672	Sandusky, OH	3,450 to 3,549	-0.00217837	0.171624	0.0307245	-0.454246	0.307166	0.265148	.	0	0	.	0.115002	.	.	0.0446437	.	.	.	0	.	0	.	0	0.0318159	0.0213061	.	.	.	.	0.150566	0.0981766	0.0372039	0.0437885	.	.	.	.	.	.	.	.	0.173953	0.510298	.	.	.
Saint Peters Hospital	INS00644659	Helena, MT	7,550 to 7,649	-0.00222731	-1.21596	-0.0610914	0.0683541	0.298019	0.258265	0.061492	.	.	0	0.0975792	0.0559441	0.0359798	0.0480911	.	0.0180886	0.0199728	0.0260586	.	0	.	0	0.0745239	0.0344226	.	0.0166012	.	.	0.0292288	0.0773908	0.0362145	0.0451421	.	.	0.00281109	0.00158276	0	.	0	.	0.120627	0.350025	0	0	0.0155394
Columbia Memorial Hospital	INS00753843	Hudson, NY	5,750 to 5,849	-0.00322089	-0.329173	-0.344018	0.284392	0.30288	0.201432	0.0385259	.	.	.	0.0826186	0.0722433	0.0596153	0.119643	0.085085	0.0256959	.	.	0.0132342	0	.	0	0.0471585	0.0222251	.	0.00930379	.	.	0.0765209	0.0871339	0.0386257	0.0353963	.	.	0	.	.	.	0	0.275321	0.0982572	0.264982	0	.	0.019875
ArchCare	INS00000115	New York, NY	2,250 to 2,349	-0.00565353	-1.04718	-0.0865095	0.0421108	0.196156	0.328242	0.255757	0	.	.	0.0464337	.	.	0.0617517	.	.	.	.	.	0	0	0	0.0104331	0.00534866	.	0.00559382	0	0	0.0269435	.	0.0419984	0.0373861	.	.	.	0	0	.	.	0.345562	0.0853331	0.211888	0	0	0.0605951
Reading Health System	INS00000425	West Reading, PA	17,450 to 17,549	-0.016413	0.429937	0.088341	0.368416	0.296084	0.177536	0.0088715	.	0.00436569	0	0.0969647	0.115343	0.0414645	0.0136649	0.021608	0.0171095	0.0102747	0.013312	0.0076423	.	.	0	0.0229679	0.0167957	0.00791132	0.0154979	.	.	0.107047	0.0631079	0.0380548	0.0179046	.	0.0232885	0.00573776	0.000763826	0	.	0	0.27785	0.113147	0.484751	.	.	0.0156214
Kings Daughters Medical Center	INS00514896	Ashland, KY	13,250 to 13,349	-0.0165065	-0.349675	-0.0314147	0.0618855	0.218476	0.284424	0.0394377	.	0.00417896	0.00178537	0.0933536	0.0866935	0.0606996	0.0376168	0.0313517	0.0176553	0.0107032	0.0163816	0.00695828	.	.	0	0.0145639	0.0115881	.	0.00605472	.	.	0.0607805	0.0480841	0.0580452	0.0430668	.	0.0318647	0.0021277	0.00100912	.	.	.	0.274094	0.171979	0.365718	.	.	0.032756
Southeast Health	INS00654023	Cape Girardeau, MO	3,450 to 3,549	-0.0217265	0.305095	0.146929	-0.193383	0.296106	0.322117	0.0166007	0	.	0	0.0441764	.	0.0439806	.	.	.	.	.	0.00963861	0	0	0	0.0345093	0.0183329	.	0.0050912	0	.	0.0442194	0.0426158	0.0217829	0.0648157	.	.	.	.	0	.	0	.	0.157835	0.445711	0	.	.
Community Foundation of Northwest Indiana	INS00106225	Munster, IN	15,550 to 15,649	-0.0253694	0.351863	-0.245738	-0.16104	0.250206	0.292763	0.0147155	.	0.00559557	0	0.0721916	0.0675966	0.0715391	0.0565251	0.0244037	0.0179199	0.0207938	0.0163941	0.0215384	.	.	0	0.0253038	0.0159806	0.0241525	0.0114573	.	.	0.0766304	0.056553	0.0566449	0.0480256	.	0.0361688	0.000868389	0.00400111	0	.	.	0.161165	0.137281	0.439532	.	.	0.00665139
Western Connecticut Health Network, Inc	INS00000153	Danbury, CT	18,650 to 18,749	-0.0261508	0.2826	0.132111	-0.10917	0.384087	0.206706	0.0502877	.	0.0050647	.	0.0879541	0.0648464	0.0439443	0.0147626	0.0261209	0.0123603	.	0.0106709	0.0126493	.	.	.	0.0532203	0.0286821	0.00734436	0.00669699	.	.	0.126054	0.0799201	0.0437965	0.0283096	.	0.0152743	0.00147961	.	.	.	.	0.232333	0.0881922	0.387287	.	.	0.00979729
Palmetto Health	INS00000319	Columbia, SC	22,350 to 22,449	-0.0272859	0.00352276	0.0279052	0.370605	0.289189	0.203784	0.0455997	.	0.00280428	0	0.075311	0.063279	0.0583895	0.0342402	0.0353366	0.0153477	0.0211813	0.0181695	0.0100982	0	0	0	0.0358744	0.013986	.	0.0128109	.	.	0.0649774	0.13167	0.0372737	0.0819225	0.0139625	0.0171302	0.00387385	0.00191251	.	0.000886741	.	0.190329	0.129925	0.407804	.	.	0.0249535
Anna Jacques Hospital	INS00643190	Newburyport, MA	1,850 to 1,949	-0.0392391	0.632376	-0.0571911	-0.450529	0.276931	0.282191	0.0432263	.	.	0	0.0704572	0.201835	.	0.0355797	.	.	.	.	.	0	0	0	0.0450451	0.0246951	.	.	0	.	0.111055	0.0400687	0.0592101	0.055207	0	.	0	.	.	.	0	.	0.109619	0.317749	0	.	.
McLaren Health Care Corp	INS00000252	Flint, MI	40,650 to 40,749	-0.0401563	0.00778635	-0.0758531	-0.268399	0.27911	0.302487	0.0442923	0.0204736	0.0037572	.	0.0896838	0.0517979	0.0440931	0.0309543	0.0256865	0.0180605	0.0113922	0.0141603	0.0126484	.	.	.	0.036321	0.0150319	0.0143733	0.0128218	.	0.000394862	0.0699685	0.0434914	0.0644839	0.0417573	0.0214783	0.0333126	0.00199144	0.00113977	.	0.000864604	0.00245455	0.196763	0.163728	0.396121	.	0.0988743	0.00972496
Kalispell Regional Healthcare	INS00542373	Kalispell, MT	14,250 to 14,349	-0.0470533	-0.875831	-0.0622978	0.229456	0.306801	0.207344	0.0542594	.	0.00321998	.	0.0839965	0.0884574	0.0521095	0.0397822	0.0228302	0.0150003	.	0.0213542	.	.	.	.	0.0637715	0.0212453	0.0114012	0.00416651	0.0204835	.	0.0531773	0.0548148	0.0447981	0.0344539	.	0.0248209	.	0.000741099	0	.	.	0.280966	0.12692	0.389043	0	.	0.0111216
Meadville Medical Center	INS00643010	Meadville, PA	4,550 to 4,649	-0.057585	-0.763172	-0.069147	0.282746	0.251047	0.20756	0.0158139	0	.	0	0.0663416	0.0696721	0.0545985	0.0261079	0.080791	0.03765	.	.	.	.	0	0	0.0365631	0.0214753	.	0.00660918	0	0	0.0686028	0.0809713	0.043799	0.0414032	0	.	.	.	.	0	.	.	0.125207	0.441584	.	0	.
University of Virginia Health System	INS00000469	Charlottesville, VA	20,850 to 20,949	-0.0618899	-0.310575	-0.0314637	0.292203	0.279943	0.211083	0.0729915	.	0.00814529	.	0.0836562	0.0788072	0.0379038	0.0202137	0.0211335	0.015148	0.0174622	0.00777022	0.00718718	.	.	0	0.0474001	0.0340437	0.0213406	0.010293	.	0.000741344	0.0516197	0.076546	0.0285144	0.086076	.	0.0238308	0.000902427	0.000779955	0	.	.	0.287443	0.118783	0.36562	.	.	0.00946427
Reid Hospital and Health Care Services	INS00744179	Richmond, IN	10,450 to 10,549	-0.0725879	0.102543	-0.133974	-0.120546	0.244546	0.294947	0.00810211	.	.	0	0.0722525	0.0303514	0.0432478	0.0163296	0.0234063	0.0261366	0.0175843	0.0123578	0.0112815	.	0	0	0.0285262	0.0131858	0.025277	0.00872771	.	.	0.053585	0.0781406	0.0507701	0.030738	.	0.0416566	0.00154226	0.00199595	.	.	.	0.202174	0.166907	0.490096	.	.	0.0259109
Olmsted Medical Center	INS00118501	Rochester, MN	2,750 to 2,849	-0.0836315	-1.21313	0.0863568	0.917889	0.289183	0.141137	0.0386176	0	.	.	0.0412013	0.147059	0.0478506	.	.	0.0356038	.	.	.	0	.	0	0.0348235	0.032374	.	0.0065807	0	.	0.0182082	0.0900555	0.0414561	0.0335653	0	.	.	.	0	.	0	0.387798	0.087227	0.389979	.	0	0.0219631
Mercyhealth	INS00000348	Janesville, WI	18,450 to 18,549	-0.0889327	0.182732	-0.133493	0.0525582	0.286407	0.251646	0.0542329	.	0.00648166	0	0.066731	0.0382883	0.049843	0.0497339	0.0515937	0.030713	0.0251543	0.0139772	0.010588	.	0	.	0.0456483	0.0213074	0.0132858	0.0092295	.	0.00110811	0.0472044	0.0646194	0.0361501	0.0408973	.	0.0170925	0.00174829	0.00105043	.	.	.	0.234018	0.129968	0.413146	.	.	0.00707697
Methodist Health System	INS00000281	Omaha, NE	26,650 to 26,749	-0.0937223	-0.187192	-0.0781718	-0.475029	0.368638	0.311761	0.0408555	.	0.00135301	.	0.0839363	0.0336177	0.0396214	0.0330957	0.040365	0.0152355	0.0190926	0.0147665	0.0197174	.	0.0054533	.	0.0654532	0.0233745	0.00634862	0.0116677	0.0179571	0.000983208	0.0523346	0.0673579	0.0336321	0.0356392	.	0.0251686	0.00358578	0.00164532	.	.	.	0.16564	0.110308	0.386264	.	.	0.00624841
JPS Health Network	INS00260838	Fort Worth, TX	6,450 to 6,549	-0.0991864	1.49954	-0.0541618	-0.267698	0.185354	0.320841	0.0235181	.	.	0	0.0605461	0.145946	0.0336254	0.0204678	0.0279628	0.0148494	0.0205485	.	0.0128372	0	.	0	0.0231799	0.0127991	.	0.0099303	0	.	0.0509476	0.0515877	0.0391287	0.0595888	.	.	.	.	0	0	0	0.294018	0.196313	0.346866	.	.	0.010699
UNC Health Care System	INS00000459	Chapel Hill, NC	44,150 to 44,249	-0.100877	-0.0735825	-0.120322	0.103263	0.272305	0.233208	0.029194	0.0216867	0.0059704	.	0.0927993	0.0560403	0.0419351	0.0378397	0.0261703	0.0136637	0.017289	0.0185721	0.00916436	.	0.00465087	.	0.0409525	0.0149108	0.00858392	0.00822788	.	.	0.0590524	0.0892032	0.0323086	0.0317913	0.0267463	0.0286636	0.00104837	0.00117201	.	0.000603457	.	0.270125	0.147531	0.408772	.	0.0993958	0.0185752
Vidant Health	INS00000436	Greenville, NC	25,150 to 25,249	-0.104361	0.663009	-0.039703	-0.203787	0.215642	0.297157	0.0686259	.	0.00388693	0	0.0881163	0.0429217	0.0418205	0.0221409	0.0272976	0.0263495	0.0126027	0.0150787	0.00780698	.	.	.	0.0260738	0.0133255	0.00697479	0.00903939	.	.	0.0601315	0.064647	0.0344008	0.0553206	0.0532146	0.0271898	0.000972075	0.00174747	.	0.000654643	.	0.235175	0.169677	0.43231	.	.	0.00783228
Freeport Health Network	INS00261017	Freeport, IL	4,650 to 4,749	-0.105891	-0.67655	-0.16274	0.726437	0.234071	0.171749	0.0159671	0	.	0	0.106063	.	0.116934	0.0705825	0.0791694	0.052022	.	.	.	0	0	0	0.0283182	0.0101632	.	0.00334648	0	.	0.0236249	0.0389835	0.0321595	0.0367507	0	.	0	.	0	0	.	0.292767	0.11183	0.49638	.	.	0.0155365
Providence Health and Services	INS00000335	Renton, WA	210,450 to 210,549	-0.110607	0.00951674	-0.106766	0.0146137	0.273349	0.243529	0.0751528	0.0207592	0.00478598	7.30838e-05	0.106694	0.101865	0.047717	0.0305845	0.0301557	0.0150848	0.0109144	0.013614	0.0116137	0.033402	0.00207081	.	0.0512196	0.022021	0.0102402	0.00917335	0.00340457	0.000500951	0.0510886	0.0595621	0.0497445	0.0408473	0.0415071	0.028904	0.00111622	0.00128683	0.0170764	0.00082853	0.00120258	0.233428	0.142967	0.334993	0.254789	0.0844606	0.0111689
University of Missouri Health Care	INS00000450	Columbia, MO	18,150 to 18,249	-0.111666	-0.0276221	-0.116685	0.19317	0.295218	0.220089	0.0613091	.	0.00561408	0	0.0628822	0.0550661	0.0377476	0.0113019	0.0335129	0.0221612	0.0118879	0.0239678	0.00782635	.	.	.	0.0400289	0.0157164	0.0186252	0.00472974	.	.	0.0553832	0.105264	0.042301	0.0366452	.	0.0401275	0.00279194	0.00118347	.	.	.	0.26386	0.12447	0.39497	.	.	0.0178967
Centegra Health System	INS00084372	Crystal Lake, IL	13,050 to 13,149	-0.112805	0.467293	-0.0991475	-0.921486	0.303458	0.394178	0.0252749	.	0.00484609	0	0.0783543	0.0215285	0.0505836	0.0209601	0.0293732	0.0414846	0.0218048	0.0187492	0.00494371	.	.	.	0.0524187	0.0179865	0.0124334	0.00922412	.	.	0.0479762	0.0540141	0.0376908	0.0375496	.	0.034259	.	0.00155939	0	.	.	0.164722	0.114093	0.408924	.	.	.
ProMedica Health System	INS00000332	Toledo, OH	28,350 to 28,449	-0.117167	-0.655524	-0.086384	-0.0560357	0.271735	0.250472	0.0211862	.	0.00387831	0	0.0666953	0.0425397	0.0558641	0.0301243	0.0295142	0.0287687	0.0180958	0.0116733	0.00515958	.	.	.	0.0315497	0.0192205	0.013952	0.00655034	.	.	0.0740599	0.0630714	0.0516422	0.0346629	.	0.018556	0.00261757	0.000957482	.	0.00072463	.	0.241393	0.144019	0.461031	.	.	0.0123182
Capital Health System	INS00106670	Trenton, NJ	6,950 to 7,049	-0.119369	-1.06944	-0.1863	-0.273674	0.247016	0.251675	0.0622059	0	.	0	0.0821853	0.0791139	0.0586773	0.026445	0.0273923	0.018293	.	.	0.00737065	0	.	0	0.029185	0.0219468	0.0273567	0.0262814	0	.	0.110417	0.0599732	0.0306972	0.0498317	0.0643059	.	.	0.00170681	.	.	.	0.237257	0.0766756	0.408112	0	0	0.0130023
Union Hospital, Inc	INS00723473	Terre Haute, IN	11,050 to 11,149	-0.121095	-0.523399	-0.25061	-0.400009	0.247456	0.298627	0.0251658	0	.	0	0.0644696	0.11509	0.0615213	0.0356347	0.0303248	0.0204538	0.0153372	0.0233559	0.0132241	.	.	.	0.0370885	0.018721	0.0125864	0.00698154	0	.	0.0755355	0.0378282	0.0420548	0.0409526	.	0.0513555	.	.	.	.	.	0.151129	0.138816	0.4389	0	.	.
Lake Regional Health System	INS00642043	Osage Beach, MO	9,050 to 9,149	-0.121295	0.75083	-0.26616	-0.422838	0.284259	0.313433	0.0199435	.	.	0.00134596	0.048739	0.0259965	0.0483348	0.0308328	0.0389639	0.0202345	0.0150312	.	0.00541588	.	.	0	0.0427491	0.0173028	0.0260928	0.0122768	.	.	0.0586764	0.0586747	0.0459236	0.0437533	0	0.0424186	0.00144081	0.00302841	0	.	.	0.212693	0.138751	0.435107	.	.	.
Susquehanna Health System	INS00000404	Williamsport, PA	8,350 to 8,449	-0.129359	0.791807	-0.0876002	0.356212	0.298222	0.224901	0.0194997	0	.	.	0.0905305	0.0195035	0.0677189	0.0375055	0.0294359	0.0323492	.	.	0.0125362	.	0	0	0.0329363	0.0379154	.	0.00789394	.	.	0.0256325	0.0369317	0.0413258	0.0453167	.	.	.	0.00170919	.	.	.	0.314881	0.126965	0.440552	.	.	0.0179215
Sisters of Charity Health System	INS00103469	Cleveland, OH	2,750 to 2,849	-0.133968	-0.436783	-0.167738	-0.0966383	0.244631	0.267491	0.0184677	0	0	.	0.0506767	.	0.0625553	0.0322929	.	0.028149	.	.	.	0	0	0	0.0488207	0.0098542	.	0.00920566	.	0	0.0426172	0.0777951	0.0296646	0.06842	0.0558546	.	.	.	0	0	.	0.189366	0.186052	0.433291	0	.	0.0193519
Upper Allegheny Health System	INS00773743	Olean, NY	4,150 to 4,249	-0.135337	0.0147921	-0.102265	0.0610128	0.266217	0.228787	0.0260689	0	.	.	0.0766951	.	0.0668665	0.0334025	0.054944	0.0400644	.	.	0.0146998	.	0	.	0.0160161	0.0185458	.	0.0146877	.	.	0.0875643	0.0303329	0.0450295	0.0326442	.	.	0.00284619	.	.	.	.	0.258469	0.134423	0.431497	.	.	0.02732
Saint Lukes Hospital and Health Network	INS00000397	Bethlehem, PA	39,150 to 39,249	-0.140111	0.229154	-0.0225527	-0.274472	0.298037	0.254957	0.016518	.	0.00312314	0	0.110447	0.0381914	0.0575693	0.0199397	0.0396938	0.0237345	0.0142924	0.00953224	0.00877237	.	0.00148371	0	0.0328275	0.0217063	0.00928313	0.00919384	.	0.000461217	0.0988445	0.057423	0.0436101	0.0424034	0.0218508	0.0159467	0.000633419	0.00124044	.	0.000436372	.	0.216649	0.101634	0.449884	.	0.0801887	0.00993356
CAMC Health System, Inc	INS00000098	Charleston, WV	4,850 to 4,949	-0.145189	-1.27953	-0.425944	0.35297	0.236594	0.186806	0.0479071	0	.	.	0.0703616	0.0464135	0.0536506	0.0679396	.	0.0164756	.	.	0.0116642	0	.	0	0.0185328	0.0159617	0.0272876	0.00924642	0	.	0.0750472	0.0455887	0.0404328	0.0518527	.	0.0335597	.	.	0	.	0	0.299793	0.205664	0.386791	0	.	.
CaroMont Health System	INS00538826	Gastonia, NC	9,050 to 9,149	-0.145889	-0.430907	-0.090273	0.0368352	0.281419	0.274645	0.0330431	.	.	.	0.0703314	0.0253566	0.0393435	0.0180238	0.026974	0.0164967	0.0152065	0.0159789	0.00881957	.	.	0	0.0292683	0.00737154	0.0226536	0.00639517	.	.	0.0300789	0.0916303	0.0414537	0.0383058	0	.	0.00167218	.	0	.	.	0.193236	0.211145	0.478401	.	.	0.00713113
Greenville Health System	INS00000184	Greenville, SC	33,350 to 33,449	-0.154659	0.0853948	-0.18443	-0.270967	0.27839	0.293015	0.02464	.	0.00369099	.	0.0831595	0.0390482	0.0562229	0.0326718	0.0289377	0.0146059	0.0167618	0.0202856	0.0110539	.	.	0	0.0335676	0.0280501	0.0101048	0.00709725	0.0105093	.	0.0561319	0.0891676	0.0332543	0.0300469	.	0.0341948	0.000931989	0.000796671	0	.	.	0.145863	0.147434	0.478595	.	0.098127	0.00495586
Heritage Valley Health System	INS00103463	Beaver, PA	8,750 to 8,849	-0.154996	0.343482	0.0276026	-0.482606	0.253019	0.287595	0.0116993	.	.	0	0.0945587	0.0437637	0.0693291	0.0182866	0.0285391	0.0240104	0.0237445	.	0.0171102	0	0	0	0.0304369	0.030315	.	0.00676714	.	.	0.098596	0.0684923	0.0438082	0.0517629	.	.	.	.	.	.	.	0.305563	0.107296	0.355341	.	.	0.0111499
Licking Memorial Health Systems	INS00469019	Newark, OH	4,650 to 4,749	-0.160163	-1.45399	-0.0184598	0.607656	0.275622	0.170213	0.027666	0	.	0	0.0612246	.	0.106748	.	0.0415564	0.0324642	.	.	.	0	0	0	0.040011	0.0147661	.	0.00388148	.	.	0.0221491	0.115435	0.0390822	0.02345	0	.	0.00258766	.	0	.	.	.	0.126895	0.458475	0	0	.
Yale New Haven Health System	INS00000518	New Haven, CT	44,550 to 44,649	-0.163207	0.0789451	-0.140577	-0.569536	0.299363	0.264448	0.037751	0.0304357	0.00587882	.	0.0957622	0.0695986	0.0428314	0.0345506	0.0436463	0.0197385	0.0169605	0.0136241	0.00940736	.	.	.	0.0451984	0.0227916	0.0128987	0.00702306	.	0.000680506	0.118849	0.0773298	0.0557758	0.0354191	0.0187024	0.0180454	0.000912761	0.000910222	.	0.0012226	.	0.199741	0.10078	0.336827	0.289474	0.107318	0.0146491
Kaleida Health	INS00000227	Buffalo, NY	3,250 to 3,349	-0.168892	-1.10998	-0.0412476	0.0481062	0.193324	0.227585	0.0626212	0	.	0	0.0704772	0.232673	0.0477866	0.0217889	.	0.0230911	.	0.0283399	.	.	0	0	0.0189382	0.0134675	.	0.013038	.	.	0.080298	0.0564418	0.0359671	0.0520096	.	.	.	.	0	.	0	0.228442	0.135044	0.353636	0	0	0.0361099
Northwestern Medicine	INS00000307	Chicago, IL	54,150 to 54,249	-0.170209	-0.282366	-0.12766	-0.444994	0.320357	0.261479	0.0322672	0.0188759	0.00355392	.	0.0738046	0.0729227	0.0589679	0.0265406	0.0321458	0.0269714	0.0133575	0.0107121	0.00837507	.	.	.	0.0629984	0.0208135	0.0170877	0.0111225	.	0.00109091	0.0826705	0.0679918	0.0339015	0.0513963	.	0.0160957	0.00144254	0.00176132	.	0.000546519	.	0.199617	0.0948413	0.387893	.	0.109105	0.00801898
Regional One Health	INS00683757	Memphis, TN	1,550 to 1,649	-0.179923	-0.831103	-0.231219	-0.660867	0.241823	0.368361	0.0418455	0	0	0	0.0793542	.	0.082214	.	.	.	.	.	.	0	0	0	0.0208549	0.0164862	.	0.0102412	0	.	0.0497688	.	0.0174204	0.0624841	0	.	.	.	0	0	0	.	0.101117	0.418636	.	.	.
University of Arkansas for Medical Scienc	INS00567585	Little Rock, AR	11,750 to 11,849	-0.18388	0.354443	-0.175455	-0.000614114	0.244552	0.262066	0.0235741	.	0.00501012	.	0.0786095	0.162037	0.0442559	0.0248427	0.0379903	0.0122933	0.0166651	0.0194926	0.0166631	.	0	0	0.0270359	0.0134983	0.0110428	0.00722842	.	.	0.0424293	0.0646659	0.0372288	0.0723727	0.0542356	0.0311743	0.00153161	0.00148296	.	.	.	0.174723	0.150619	0.396423	.	.	0.0164651
Advocate Health Care	INS00000054	Downers Grove, IL	87,550 to 87,649	-0.185002	0.570467	-0.169144	-0.235873	0.267439	0.261849	0.0278794	0.0187577	0.00432649	.	0.0832147	0.0667834	0.0614022	0.0329915	0.0319802	0.0220563	0.0187733	0.0103008	0.00582254	.	0.000676264	.	0.0399806	0.0145839	0.0126942	0.0134144	.	0.000565267	0.0682206	0.0608314	0.0573189	0.0409624	0.0426078	0.0196046	0.00180783	0.00136515	0.0731837	0.000553889	0.000985381	0.222581	0.118883	0.418446	0.396667	0.128804	0.0102039
Enloe Medical Center	INS00538327	Chico, CA	5,250 to 5,349	-0.192024	0.690312	-0.0779993	0.206986	0.325348	0.176778	0.0836439	.	.	0	0.10462	0.0794979	0.0417108	0.0172889	.	0.0256856	.	.	0.0230171	.	0	0	0.0365274	0.0359065	.	0.0094444	0	0	0.0813786	0.0534297	0.0972851	0.032505	0	.	0.00311557	.	0	.	0	.	0.170559	0.339891	.	.	.
Stanford Health Care	INS00014904	Stanford, CA	33,650 to 33,749	-0.193916	0.116992	-0.133256	-0.163844	0.309971	0.225025	0.100346	.	0.00496136	.	0.12418	0.0779022	0.0427873	0.0271368	0.0338123	0.0124983	0.0122422	0.0131368	0.0102526	0.0595371	0.0036282	.	0.0509957	0.0329817	0.00566086	0.0141418	.	0.000904952	0.0802146	0.0580277	0.0597471	0.0361278	0.0681081	0.0226767	0.00163355	0.00159711	.	0.00104057	0.00332071	0.215529	0.106381	0.305585	.	.	0.00812481
Excela Health	INS00470721	Greensburg, PA	6,750 to 6,849	-0.199205	-1.07117	-0.243479	0.0904391	0.291626	0.22409	0.0103783	.	.	0	0.0762477	.	0.0506171	0.0425849	.	0.0318957	0.0359377	.	0.0107115	0	0	0	0.03317	0.0307526	.	0.006817	0	.	0.055511	0.0513357	0.0527924	0.0424912	.	.	.	.	.	.	0	.	0.103038	0.484099	0	0	0.0157317
University Hospitals	INS00000439	Shaker Heights, OH	69,450 to 69,549	-0.206725	0.23947	-0.189935	-0.413759	0.302703	0.285528	0.0274231	.	0.00465519	.	0.0760074	0.0400928	0.0528197	0.0358861	0.0341424	0.0252214	0.0139332	0.0178521	0.00995755	.	.	.	0.0478273	0.0194406	0.0121551	0.00654066	.	0.000470738	0.0604457	0.0690577	0.0411174	0.0429417	0.0402099	0.0184499	0.000873001	0.000589765	.	0.000758243	0.00267978	0.186507	0.112776	0.435122	0.325332	0.147853	0.010684
University of Maryland Medical System	INS00000445	Baltimore, MD	32,450 to 32,549	-0.212701	0.273069	-0.183803	-0.0770526	0.282377	0.212428	0.0331645	.	0.00271945	0	0.0869329	0.108936	0.0464187	0.0301585	0.0532126	0.0199778	0.0133463	0.017982	0.0079863	.	0.00287165	0	0.0317877	0.0242711	0.0140884	0.0134044	.	0.0006455	0.0934263	0.0603092	0.0345387	0.0318481	0.0195888	0.0189045	0.00107749	0.00104721	.	0.00163936	.	0.23937	0.119908	0.37598	.	.	0.0137839
Virtua Health	INS00000503	Marlton, NJ	22,050 to 22,149	-0.216861	-0.195205	-0.24871	-0.365622	0.298645	0.250664	0.0243972	.	0.00307157	.	0.0930195	0.0382003	0.0485606	0.0322669	0.0372011	0.01622	0.0148623	0.00837554	0.00630221	0	0	.	0.0267455	0.0233814	0.0206254	0.0226344	.	.	0.106358	0.0547265	0.0370486	0.038698	0.048152	0.0232117	0.000511785	0.00157029	.	.	.	0.228256	0.117562	0.405586	.	.	0.00973459
Wyoming Medical Center	INS00058032	Casper, WY	5,150 to 5,249	-0.217051	1.53768	-0.256571	-0.13908	0.228295	0.252513	0.0600228	.	.	0	0.109844	0.0742188	0.0359244	0.0348896	.	0.0169568	.	.	.	0	0	0	0.0615055	0.0244891	.	0.00479191	.	.	0.0328649	0.123393	0.0152977	0.0530495	0	.	.	.	.	.	0	.	0.118069	0.431702	.	0	.
Johns Hopkins Health System	INS00000225	Baltimore, MD	35,650 to 35,749	-0.218901	-0.121014	-0.141435	-0.299056	0.301684	0.235813	0.0221943	0.0275215	0.0063093	.	0.0900317	0.119956	0.0482883	0.0231357	0.0298014	0.0162335	0.0161577	0.0119815	0.00891369	.	0.00487984	.	0.0500727	0.0297092	0.0141847	0.0124622	.	0.000831887	0.0866775	0.0615206	0.0513056	0.0449418	0.0344575	0.0152354	0.00119177	0.0010135	.	0.000938424	0.00199259	0.217964	0.103337	0.351359	.	0.0930866	0.0164958
Great River Health Systems	INS00104606	West Burlington, IA	10,450 to 10,549	-0.234535	1.58023	-0.16636	0.394722	0.31282	0.181338	0.0137132	0	0.00395742	.	0.0863198	0.0293083	0.0633374	0.0135353	0.0404633	0.0232865	0.010659	0.0161396	0.00497394	.	.	0	0.0431093	0.0156374	0.0144142	0.00475004	.	0	0.0282663	0.0542748	0.0481446	0.0248817	0	0.0272456	.	0.00107087	.	.	.	0.275943	0.122826	0.510547	.	.	0.0131545
Hawaii Health Systems Corporation	INS00059465	Honolulu, HI	1,550 to 1,649	-0.237716	-1.17529	-0.146182	0.345853	0.228423	0.14294	0.0683763	0	.	0	0.12952	.	.	.	.	.	.	.	.	0	.	0	0.0638202	0.0324037	.	.	0	0	0.0536885	.	0.0274786	.	.	0	.	0	0	0	0	.	0.120065	0.33055	.	0	.
Kettering Health Network	INS00000230	Kettering, OH	21,250 to 21,349	-0.239645	0.0163438	-0.291686	-0.326347	0.266369	0.262848	0.0156463	0	0.00329611	.	0.0784715	0.0383523	0.0494162	0.0280035	0.0345635	0.023753	0.0134716	0.0172459	0.009204	.	.	0	0.0348451	0.0103495	0.0215091	0.00656266	.	.	0.0745561	0.0638959	0.0407801	0.0368995	0.0286282	0.0282727	0.00294574	0.00138643	.	.	.	0.195261	0.139613	0.475268	.	.	0.0104599
Calvert Health System	INS00707741	Prince Frederick, MD	1,850 to 1,949	-0.250729	0.099577	-0.240467	-0.576963	0.246722	0.303602	0.0477941	.	.	.	0.0530022	.	.	0.0358248	.	.	.	.	0.04111	0	.	0	0.0412115	0.0266807	.	0.00702788	0	.	0.0648658	0.0877149	0.0406937	0.0623511	.	0	.	.	0	.	0	.	0.193014	0.321938	0	.	.
Asante Health System	INS00059461	Medford, OR	10,950 to 11,049	-0.255995	-0.768465	-0.129759	-0.199212	0.281718	0.243754	0.0747131	.	0.0041	0	0.10455	0.128364	0.0372695	0.0322363	0.0222483	0.0173969	0.0169886	.	0.00550838	.	.	0	0.0513981	0.0171921	.	0.00656554	.	.	0.0527289	0.0447795	0.04292	0.0309307	0	.	.	0.0013899	0	.	.	0.191929	0.179029	0.365225	.	.	0.00859356
Columbus Regional Healthcare System	INS00000135	Columbus, GA	3,550 to 3,649	-0.260714	-0.297096	-0.220199	-0.464228	0.215299	0.31911	0.0167356	.	.	.	0.0845595	.	0.0655843	0.0521959	.	0.0277745	.	.	0.0182504	.	0	0	0.0193675	0.00977973	.	0.00860767	.	.	0.0510876	0.131204	0.0287055	0.0359825	.	0	.	.	0	.	0	.	0.153926	0.425156	0	.	.
Heywood Healthcare	INS00778127	Gardner, MA	1,750 to 1,849	-0.265387	-1.54531	-0.198681	0.31522	0.327823	0.142014	0.0285484	0	.	0	0.119904	.	.	.	.	.	.	.	.	0	0	0	0.0698607	0.0190008	.	0.006397	0	.	0.0475677	0.1035	0.0346811	.	0	.	0	0	0	0	.	.	0.142797	0.380957	0	0	.
Beth Israel Deaconess Medical Center	INS00365858	Boston, MA	35,450 to 35,549	-0.267068	0.21667	-0.117566	-0.448564	0.323367	0.237558	0.0511736	.	0.00712338	.	0.0984819	0.183199	0.0418949	0.0122967	0.0218927	0.0115514	0.0105332	0.0101311	0.00921385	.	.	.	0.0697872	0.022596	0.00556318	0.00699098	.	0.000364646	0.0782826	0.0580481	0.0591038	0.0428972	0.0195229	0.0197744	0.000625369	0.000401177	.	.	.	0.226618	0.0805208	0.264249	.	0.112554	0.0231419
Anne Arundel Health System, Inc	INS00084365	Annapolis, MD	22,750 to 22,849	-0.270151	-0.43683	-0.245551	-0.213153	0.312886	0.227696	0.0312841	.	0.00431027	.	0.0892243	0.107692	0.046754	0.0290736	0.036939	0.0099376	0.0134058	0.0158269	0.00856406	.	0.0023259	0	0.0399693	0.0287584	0.0114357	0.0113433	.	0.000707456	0.0792813	0.0485999	0.0350482	0.05565	0.0383904	0.0233501	0.00117187	.	0	0.000572441	.	0.171903	0.109708	0.409731	.	.	0.01641
Mercy Health	INS00489427	Cincinnati, OH	77,350 to 77,449	-0.272437	0.0819324	-0.303871	-0.231722	0.237855	0.24333	0.018571	.	0.0049783	.	0.0715701	0.067749	0.0535254	0.0304401	0.0254299	0.0248959	0.0149863	0.015606	0.00990023	.	.	.	0.0326004	0.0181969	0.0163535	0.0057065	0.00241796	0.000437077	0.0735267	0.0707682	0.0423517	0.0448572	0.0151291	0.0274951	0.00189094	0.00106979	.	0.000294559	.	0.218186	0.153666	0.438686	0.335553	0.11667	0.0116084
Barton HealthCare System	INS00528518	South Lake Tahoe, CA	3,250 to 3,349	-0.275613	-0.911567	-0.132098	-0.223346	0.228712	0.232439	0.0524922	0	.	0	0.130797	0.179348	0.0493101	0.0246599	.	.	.	.	.	.	.	0	0.0602384	0.0322913	.	0.00688588	0	.	0.0546946	0.0621978	0.0327204	0.0306854	0	.	.	.	0	.	.	.	0.13997	0.415247	0	.	.
Hartford Healthcare Corporation	INS00000141	Hartford, CT	24,550 to 24,649	-0.276414	0.0907345	-0.21895	-0.396443	0.259438	0.220403	0.0556301	.	0.00503371	.	0.088013	0.060166	0.0606025	0.0303629	0.0332994	0.0190825	0.0139296	0.0179317	0.00606605	.	.	.	0.0475855	0.0242932	0.00936095	0.00993753	.	.	0.107188	0.0936601	0.0612773	0.0346769	.	0.0164396	0.00131106	0.000831927	.	0.000591072	.	0.225644	0.104261	0.349675	.	.	0.0187982
The Ohio State University Wexner Medical	INS00000423	Columbus, OH	29,550 to 29,649	-0.279154	0.350125	-0.257985	-0.333611	0.284576	0.250656	0.0239188	.	0.00227344	.	0.0785033	0.0493506	0.0465671	0.0290814	0.0224498	0.0219794	0.00966198	0.0181128	0.00945496	.	.	0	0.0382416	0.0164156	0.0139646	0.00646761	.	0.000820535	0.0755559	0.0664721	0.0378223	0.0486018	.	0.0204086	0.00129066	0.00125491	.	0.000584806	.	0.251471	0.127795	0.406853	.	0.182332	0.0150783
Appalachian Regional Healthcare System	INS00539462	Boone, NC	5,250 to 5,349	-0.282452	-0.699999	-0.238226	-0.759969	0.307504	0.318398	0.0860351	.	.	.	0.0697307	0.0498339	0.0453541	0.0200481	.	0.0202578	0.0241547	.	0.0141918	0	.	0	0.0440566	0.00910336	.	0.00876327	.	.	0.0685742	0.0729295	0.0376934	.	0	0.0328979	.	.	0	.	.	.	0.147143	0.414402	.	0	.
Beloit Health System, Inc	INS00773300	Beloit, WI	5,750 to 5,849	-0.283616	0.61545	-0.322382	0.348516	0.361749	0.160287	0.030985	.	.	0	0.0659426	0.110169	0.0392109	0.0349172	.	0.0158172	.	.	0.0208174	.	0	0	0.0223103	0.0119372	.	0.00509902	.	0	0.0669741	0.0345387	0.0260295	0.0559573	.	.	.	0.00263742	.	.	0	0.210442	0.152722	0.447106	.	.	0.0142756
Memorial Health System	INS00000262	Springfield, IL	11,050 to 11,149	-0.303725	-0.884253	-0.217973	-0.0241501	0.267687	0.234159	0.0401441	.	0.0060091	0	0.085467	.	0.0552767	0.0106543	0.0311844	0.0315511	0.0206308	0.0192181	0.0228719	.	.	0	0.0443985	0.0168747	.	0.00506954	0	.	0.0296417	0.0191098	0.0306777	0.0578477	0	0.0337372	.	0.00305377	0	.	0	0.30548	0.127189	0.431042	0	.	0.0121687
Valley Health System	INS00000481	Winchester, VA	11,450 to 11,549	-0.303841	1.18479	-0.287816	0.281999	0.233355	0.180009	0.0622402	.	0.00403365	0	0.0872329	0.0446686	0.0582372	0.0297154	0.0240168	0.0262732	0.0185674	0.033562	0.00965604	0	.	0	0.0267659	0.0209263	0.0163123	0.0112917	.	.	0.0496735	0.0655344	0.0345208	0.0381711	.	.	0.00224561	0.00126094	0	.	.	0.262507	0.151251	0.441949	.	.	0.0175059
Trinity Health	INS00058031	Livonia, MI	212,650 to 212,749	-0.312004	-0.289601	-0.278224	-0.329333	0.285879	0.244812	0.0286522	0.0192148	0.00407538	9.5967e-05	0.0837113	0.0551239	0.0510163	0.0250257	0.0284149	0.0179887	0.0125815	0.0140297	0.00981307	0.0197841	0.00124947	.	0.0379518	0.016861	0.0135044	0.0100404	0.00345572	0.000422975	0.073574	0.0644617	0.0416021	0.0403158	0.0158295	0.0220894	0.00136453	0.000887128	0.0252409	0.000649372	0.00118053	0.250181	0.121935	0.397325	0.215957	0.0999258	0.0136357
Loma Linda University Adventist Health Sc	INS00000242	Loma Linda, CA	7,750 to 7,849	-0.313356	-0.777396	-0.183398	0.110696	0.241804	0.199267	0.11994	.	0.00687391	0	0.125753	0.124283	0.0394941	0.0250462	.	0.0146676	.	.	0.020683	.	.	.	0.037885	0.0162615	.	0.00779032	.	.	0.046286	0.0620883	0.0631791	0.0581073	.	.	.	.	0	0	.	0.222086	0.138262	0.335673	0	.	.
Lakeland Regional Health System	INS00000231	Lakeland, FL	5,050 to 5,149	-0.320867	-0.60291	-0.370285	-0.375752	0.233849	0.289229	0.0165271	.	.	0	0.0917271	0.0721154	0.0288747	0.0569948	.	0.0108631	.	.	0.00879515	.	.	0	0.0167252	0.0133994	.	0.0263622	0	.	0.0558575	0.0492773	0.0629859	0.0376279	.	.	0.00299122	0.00224811	.	0.00272911	0	0.238601	0.146434	0.419091	0	.	0.0162171
Blessing Health System	INS00058024	Quincy, IL	5,050 to 5,149	-0.334821	-0.8052	-0.261012	0.20038	0.272775	0.217418	0.0148391	.	.	.	0.0429634	0.08125	0.0655524	0.0154011	.	0.0224568	.	.	0.0153251	0	.	0	0.0229823	0.0182428	.	0.00470119	.	0	0.0230091	0.0774889	0.0303214	0.041995	.	.	.	.	0	0	0	0.287521	0.127542	0.435475	.	.	0.0189487
Novant Health, Inc	INS00000312	Winston Salem, NC	83,550 to 83,649	-0.342993	-0.197321	-0.358618	-0.798106	0.225382	0.304047	0.0159592	0.0219503	0.00487215	.	0.0903597	0.0460358	0.0488915	0.0331265	0.0265521	0.0194163	0.0234831	0.0106182	0.00843433	0.0402419	0.000698516	.	0.0434313	0.0108794	0.012243	0.00964769	0.00371179	0.000346143	0.0757754	0.094595	0.0356843	0.0426217	0.0387517	0.0257571	0.000980684	0.000756387	.	0.000282937	0.00121552	0.205187	0.142996	0.39579	.	0.0974808	0.00635049
Montefiore Medical Center	INS00000288	Bronx, NY	15,550 to 15,649	-0.355098	-0.0567293	-0.480559	-0.905001	0.217997	0.305473	0.0779244	0.0960498	0.00827289	.	0.105115	0.0981964	0.037193	0.0579109	0.0211273	0.0115863	0.0145253	0.00918115	0.00755348	.	.	0	0.0332902	0.015555	0.0139381	0.00741061	0	.	0.0981412	0.0458982	0.0413104	0.0330593	0.0752906	0.0216548	0.00164595	.	.	.	.	0.284615	0.0790913	0.252703	.	.	0.0563363
Sacred Heart HealthCare System	INS00701754	Allentown, PA	2,650 to 2,749	-0.356402	-1.38239	-0.258498	0.0137855	0.245504	0.198119	.	0	0	0	0.113263	0	0.090352	.	.	0.02581	.	.	.	0	.	.	0.027394	0.0135879	.	0.00651558	0	.	0.0645027	.	0.0409486	0.0260249	.	.	.	0	0	0	0	0.405828	0.102592	0.410232	0	.	0.0277869
Henry Ford Health System	INS00000202	Detroit, MI	50,350 to 50,449	-0.357457	-0.125526	-0.361269	-0.332768	0.270908	0.254159	0.0219752	0.0254317	0.00417734	.	0.0902813	0.0904936	0.0625405	0.0276346	0.0342066	0.0229541	0.0200114	0.0147376	0.0107681	.	0.000961989	.	0.035007	0.0130735	0.0117785	0.0106999	.	0.000467799	0.0574979	0.042424	0.0593372	0.0677079	0.0547749	0.0274416	0.00252401	0.000792693	.	0.000462342	.	0.192286	0.140653	0.345887	.	0.0716833	0.024666
Lahey Health System	INS00261848	Burlington, MA	42,650 to 42,749	-0.361741	-0.73081	-0.255191	-0.305636	0.310244	0.222581	0.110286	0.0336362	0.00537813	.	0.110145	0.0917836	0.0535147	0.0202288	0.0255803	0.0179914	0.0191197	0.0146886	0.00912255	.	0.00537894	.	0.0569389	0.0223091	0.00698612	0.00785552	.	0.000541368	0.0618	0.0788459	0.0602522	0.0258259	.	0.0172026	0.00202473	0.000348476	.	.	.	0.197171	0.093972	0.306398	.	0.103344	0.0070681
The Cleveland Clinic Health System	INS00000416	Cleveland, OH	98,450 to 98,549	-0.371368	-0.266872	-0.329578	-0.300325	0.296464	0.253147	0.022625	0.018024	0.00675529	.	0.0763018	0.0546597	0.0585754	0.0270754	0.0314739	0.0257325	0.0181108	0.0157454	0.00785952	0.0199067	0.00114363	.	0.0376948	0.0168828	0.0149441	0.00625367	0.00167877	0.000509827	0.0474604	0.083471	0.050989	0.0404686	0.0281761	0.016694	0.000914691	0.000753398	.	0.000643413	0.001059	0.226781	0.116291	0.387769	0.223774	0.103176	0.0116111
Saint Lukes Cornwall Hospital	INS00644918	Newburgh, NY	2,250 to 2,349	-0.374402	2.13044	-0.523537	-1.0552	0.277199	0.359606	0.0563043	0	0	0	0.119973	.	.	0.0458291	.	.	.	0	.	0	.	0	0.0304294	0.0257975	.	0.00954113	0	0	0.0652468	.	0.038219	0.0645123	.	.	.	.	0	.	.	.	0.0841601	0.343974	.	.	.
Columbus Regional Health	INS00753228	Columbus, IN	8,150 to 8,249	-0.382714	0.574112	-0.387077	-0.337061	0.28827	0.240471	0.0383866	.	0.00650497	0	0.0701857	0.0392523	0.0366496	0.0192012	.	0.0178948	.	.	0.00990874	.	.	0	0.0435076	0.0133761	0.0265496	0.00982425	.	.	0.0577161	0.049381	0.0637892	0.0211185	0	.	.	.	0	.	0	0.19989	0.131863	0.491757	.	0	0.00803761
Lehigh Valley Health Network	INS00105346	Allentown, PA	43,850 to 43,949	-0.384571	-0.13999	-0.280013	-0.315137	0.317635	0.218285	0.0106617	.	0.00234014	0	0.132213	0.0330411	0.0422225	0.0191215	0.0301406	0.0225246	0.0127217	0.0115746	0.00950342	.	0.00208435	.	0.0280063	0.0177083	0.00784969	0.00776639	.	0.000400438	0.0914494	0.0717039	0.0407806	0.0308226	0.0186334	0.0182826	0.000616609	0.00107518	.	0.000310672	.	0.250503	0.115732	0.394422	.	0.137222	0.0118443
Samaritan Health System	INS00642905	Watertown, NY	3,550 to 3,649	-0.388124	-1.66029	-0.312203	-0.196447	0.238178	0.214841	0.0466356	0	.	0	0.130845	.	.	0.0226222	.	.	.	.	0	0	0	0	0.03055	0.0186107	.	0.0101737	0	.	0.0722605	0.0553248	0.0365619	0.0392623	0	.	0	.	0	0	0	0.328877	0.109366	0.4194	0	0	0.0279641
Indiana University Health	INS00000131	Indianapolis, IN	67,450 to 67,549	-0.391177	-0.262478	-0.419699	-0.416715	0.269091	0.260644	0.0271344	.	0.00284632	.	0.0734194	0.0537806	0.0653141	0.0264941	0.0423866	0.0252366	0.0166602	0.0135475	0.00956483	.	.	.	0.0410382	0.015168	0.0167209	0.00755665	.	0.000462913	0.0509125	0.06054	0.0455653	0.0424373	0.0157295	0.0291961	0.00134077	0.00110221	.	0.000340357	.	0.140514	0.142189	0.459831	0.272365	0.0888794	0.00883896
Allegheny Health Network	INS00000511	Pittsburgh, PA	22,450 to 22,549	-0.404134	-0.386274	-0.369022	-0.441258	0.263882	0.216516	0.021266	.	0.00518328	0	0.0869631	0.0607196	0.0537182	0.0244006	0.0218823	0.0221247	0.023798	0.0135071	0.014652	.	.	0	0.0395931	0.0308664	0.0105038	0.00581888	.	.	0.0975122	0.0445343	0.0462276	0.048241	.	0.0246932	0.00111127	0.000642299	.	.	0.00318905	0.241703	0.118843	0.389364	.	.	0.0179081
University of Utah Hospitals and Clinics	INS00000468	Salt Lake City, UT	16,550 to 16,649	-0.404449	0.0108827	-0.264041	-0.0192292	0.306584	0.183071	0.0390917	.	0.00316096	0	0.103806	0.0805009	0.0375221	0.00942013	0.0293871	0.0127742	.	0.0181136	0.00977822	.	0.00354779	0	0.0622776	0.015228	0.0135922	0.00735513	0	.	0.0394163	0.0635786	0.0185431	0.15302	.	.	0.00135774	0.000789927	.	.	.	0.260868	0.13153	0.31613	.	.	0.00855835
United Health Services	INS00000440	Binghamton, NY	11,950 to 12,049	-0.406758	0.343982	-0.584922	-0.188986	0.256064	0.177745	0.0140261	.	.	.	0.0967164	0.0329154	0.0540493	0.0734566	0.052733	0.0274463	.	.	0.00873827	.	.	0	0.0338144	0.0247165	.	0.0118483	0.021139	.	0.100708	0.0822886	0.0331972	0.0347048	.	0.017408	0.00251498	0.00144363	.	0.00099952	.	0.202035	0.1089	0.443273	.	.	0.0168095
VCU Health System	INS00000256	Richmond, VA	7,850 to 7,949	-0.410987	1.87811	-0.381244	-0.0596107	0.264275	0.198564	0.0660001	.	0.00470639	0	0.0819837	0.0622222	0.0608811	0.0245403	0.0234611	0.0177584	0.0271023	0.016703	0.0139992	.	.	0	0.0337297	0.0164541	.	0.00989058	.	.	0.0577196	0.0793822	0.0342369	0.0850275	.	.	.	0.00185394	0	.	.	0.22837	0.143948	0.346488	.	.	0.00935574
Thomas Health System	INS00811300	Charleston, WV	5,850 to 5,949	-0.434804	-0.211782	-0.471909	-0.553875	0.209174	0.257036	0.0263242	.	.	0	0.0777513	0.105634	0.0579195	0.0556645	0.0324316	0.0171566	.	0.0277119	.	0	0	0	0.0217639	0.0128258	.	0.00583072	.	.	0.085855	0.0296721	0.0356956	0.0801727	.	.	.	.	.	.	.	0.193105	0.128638	0.413177	0	.	0.0307878
Hendricks Regional Health	INS00753345	Danville, IN	4,650 to 4,749	-0.436343	0.763512	-0.398692	-0.331317	0.334316	0.241899	0.0221503	0	.	0	0.0861563	.	0.0529353	.	.	0.0287008	.	.	.	0	.	0	0.054094	0.0243881	.	0.0119029	.	.	0.0328106	0.0400759	0.0422322	0.0558757	0	.	0.00254099	.	0	0	0	.	0.136205	0.480998	.	.	.
The Nebraska Medical Center	INS00000297	Omaha, NE	17,250 to 17,349	-0.437135	-0.877586	-0.355902	-0.267735	0.306428	0.230504	0.0151257	.	.	.	0.0852864	0.0616216	0.0395359	0.0224648	0.043748	0.0120539	0.0212796	0.0328558	0.00883557	.	.	0	0.0445047	0.0176995	.	0.00810007	.	.	0.0433282	0.0698055	0.0323454	0.0412307	0.0349068	0.0210207	0.00284081	0.000845561	0	.	.	0.21357	0.111003	0.428798	.	.	0.0183368
West Virginia United Health System, Inc	INS00014913	Morgantown, WV	18,150 to 18,249	-0.442884	0.180575	-0.761561	-0.21874	0.265505	0.236472	0.0387813	.	0.00298904	0	0.0643222	0.0662879	0.0404428	0.070838	0.0265972	0.0207509	0.00821178	0.0178333	0.0171408	0	.	0	0.022398	0.0272097	0.0300489	0.00845858	.	.	0.0502134	0.0867033	0.035928	0.0545174	.	0.0308665	0.000816602	0.000776215	.	.	.	0.177605	0.136072	0.389693	.	.	0.0100649
University of Kansas Medical Center	INS00000443	Kansas City, KS	23,650 to 23,749	-0.444527	-0.49901	-0.384388	-0.509249	0.296005	0.259908	0.0255822	.	0.00550433	.	0.0858723	0.108128	0.0413369	0.0178424	0.0285901	0.0149614	0.00735105	0.0107869	0.0101695	.	0.0062359	.	0.0475277	0.0240231	0.00996558	0.00885178	0.0138503	.	0.0480001	0.0318726	0.0377726	0.0503632	0.0272837	0.0213526	0.00475723	0.00165918	.	.	.	0.210855	0.112893	0.401057	.	.	0.0141884
UnityPoint Health	INS00000220	West Des Moines, IA	97,150 to 97,249	-0.449475	-0.127296	-0.407509	-0.466794	0.304649	0.257972	0.0180977	0.0160027	0.00305619	.	0.0887331	0.0563422	0.0455285	0.0190423	0.0335039	0.0206227	0.0139862	0.0152778	0.00642271	.	0.00143396	.	0.0419165	0.0178592	0.00794207	0.00817992	0.00358887	0.000645902	0.0477056	0.0565356	0.0545293	0.0234481	0.0108813	0.0305336	0.000876575	0.000922424	.	0.000489783	0.00159322	0.199992	0.120691	0.432095	0.303356	0.103873	0.0096171
Marshfield Clinic	INS00118463	Marshfield, WI	27,650 to 27,749	-0.45475	0.00312039	-0.474524	-0.437801	0.286849	0.258419	0.0151903	.	0.00251146	0	0.0592302	0.0527778	0.06121	0.0337685	0.0407702	0.023909	0.0182772	0.017132	0.0115069	.	.	.	0.0428766	0.0137721	0.00548977	0.00708373	.	0.000807993	0.0405064	0.062911	0.0491175	0.0378767	.	0.030977	0.00082985	0.00103618	.	.	.	0.257921	0.111876	0.374919	.	.	0.0161642
Singing River Health System	INS00000366	Gautier, MS	5,050 to 5,149	-0.45934	-0.501851	-0.688015	-0.426378	0.280276	0.249569	0.00910765	0	0.00614716	0	0.0810426	.	0.039033	0.0425948	.	.	.	.	0.0187492	.	.	0	0.0246376	0.0207839	.	0.0279169	0	.	0.0647527	0.0572272	0.0409857	0.0276242	.	0.0548978	.	0.00400983	.	.	.	.	0.184137	0.465265	.	.	.
East Alabama Medical Center	INS00722798	Opelika, AL	1,950 to 2,049	-0.475392	1.01998	-0.754381	-0.654271	0.24226	0.317327	0.0990672	.	.	0	0.0545751	.	.	0.0356167	.	.	.	.	.	0	.	0	0.00876802	.	.	0.0503527	0	0	0.0453124	0.0782952	0.0355661	.	.	.	.	0.00567343	0	0.00935668	0	.	0.166678	0.359637	.	.	.
Mission Health System	INS00000286	Asheville, NC	16,150 to 16,249	-0.482145	-0.754949	-0.382669	-0.123953	0.275779	0.195275	0.061096	.	0.00242616	0	0.0629762	0.0601942	0.0430738	0.0202052	0.0192407	0.00784471	0.0160353	0.0156821	0.00995578	0	0.00642513	.	0.0422059	0.014388	0.00980289	0.00566097	.	.	0.0473567	0.0888815	0.0496251	0.033731	.	0.0127509	0.00367575	.	.	.	.	0.26079	0.174293	0.388062	.	.	0.00738865
PinnacleHealth System	INS00000328	Harrisburg, PA	21,050 to 21,149	-0.484811	-0.418352	-0.463123	-0.246835	0.277191	0.213169	0.0289318	.	0.00285115	.	0.0982144	0.0465702	0.0499687	0.0217741	0.0362833	0.0156357	0.0140288	0.0110228	0.00757661	.	.	0	0.0278559	0.020439	0.0181987	0.0102741	.	.	0.0633402	0.05016	0.0448066	0.0245992	.	0.0217465	.	0.000971031	.	.	.	0.2755	0.0966468	0.43812	.	.	0.0119882
Sutter Health	INS00000405	Sacramento, CA	147,050 to 147,149	-0.487264	-0.169738	-0.479016	-0.209685	0.290373	0.199491	0.0730171	0.0179027	0.00463453	0.000483378	0.122253	0.0631781	0.0569257	0.0366612	0.0343927	0.0163803	0.0132213	0.0132326	0.010124	0.0377546	0.0015827	.	0.0516504	0.0343021	0.0055059	0.0130235	0.00220358	0.00130323	0.0466255	0.0563768	0.0566404	0.0381485	.	0.0211871	0.00128111	0.0011944	.	0.000529671	0.0018849	0.236564	0.135571	0.288942	0.288015	0.0986739	0.00680848
Munson HealthCare	INS00753372	Charlevoix, MI	1,350 to 1,449	-0.488146	2.19581	-0.546771	-0.0645086	0.299147	0.142869	0.0384005	.	.	0	0.0436221	.	.	0.0609422	.	.	.	0	.	0	0	0	0.0759955	0.0273104	.	0.0172111	.	.	0.0548246	.	0.0237231	.	0	0	0	.	0	0	.	.	0.164828	0.343845	.	.	.
Bayhealth, Inc	INS00084368	Dover, DE	7,050 to 7,149	-0.498828	-0.619223	-0.42253	-0.309418	0.274223	0.216995	0.0142138	.	.	0	0.0949624	.	0.0440221	0.0239001	0.0264701	0.0338857	0.0220243	.	0.0087349	0	.	0	0.0249751	0.0265776	.	0.0200227	0	.	0.0694479	0.0517696	0.0609352	0.0217824	0	.	.	0.00266368	0	.	.	0.286489	0.116698	0.418553	.	.	.
Renown Health	INS00000506	Reno, NV	18,550 to 18,649	-0.503073	-1.21275	-0.490208	-0.529591	0.205802	0.243497	0.0726593	.	0.00356562	.	0.095546	0.0872274	0.0272879	0.027293	0.0262	0.0125432	0.012292	0.0126935	0.0053939	.	.	0	0.0378622	0.0144917	0.00836861	0.00744895	0	.	0.0643311	0.0617897	0.0503661	0.0370032	.	0.0260425	0.00185624	0.00109617	0	.	.	0.266573	0.165757	0.342409	0	.	0.00681591
Sarah Bush Lincoln Health System	INS00405299	Mattoon, IL	6,550 to 6,649	-0.508375	-0.854322	-0.49382	-0.233684	0.31445	0.232126	0.0128469	.	.	.	0.0729224	0.04	0.0445716	0.0337613	0.0314278	0.0202396	.	.	0.0140878	0	.	0	0.025949	0.00996251	.	0.00264887	.	.	0.0389439	0.050813	0.0365254	0.0730425	0	.	.	.	.	.	.	0.275713	0.135001	0.37812	.	.	0.013026
Howard University Hospital	INS00644884	Washington, DC	1,850 to 1,949	-0.509613	-0.170751	-0.299645	-0.362633	0.236646	0.22867	0.0894327	0	.	0	0.120269	.	0.0664141	.	.	0.0379442	.	.	.	0	.	0	0.0296624	0.0173452	.	.	0	0	0.0592869	.	0.0354696	.	.	0	.	.	.	0	0	.	0.123331	0.181496	.	0	.
Temple University Health System, Inc	INS00000410	Philadelphia, PA	12,450 to 12,549	-0.526981	0.102386	-0.474232	-1.32299	0.261935	0.314952	0.0463	0	0.00506559	.	0.0890887	0.0654339	0.0498755	0.02555	0.028643	0.0150556	0.0115241	0.00837742	0.00607684	.	.	.	0.0289556	0.0225092	.	0.0125968	0	.	0.11714	0.0652999	0.0342064	0.0391625	.	0.0211395	.	0.00230455	.	.	0	0.192141	0.107603	0.333735	.	.	0.00719038
Community Health Network, Inc	INS00000137	Indianapolis, IN	35,550 to 35,649	-0.53717	-0.965407	-0.518285	-0.687771	0.23965	0.276037	0.0208286	.	0.00369665	0	0.0860917	0.040326	0.05062	0.0198954	0.0270098	0.0250555	0.0144703	0.0148147	0.0114824	.	.	.	0.0289595	0.01215	0.0126558	0.00790228	0.00497445	.	0.0580032	0.0665924	0.0663022	0.0369863	0.0313403	0.0281943	0.0014587	0.000746532	.	.	.	0.170694	0.151248	0.436331	.	.	0.00849898
Presbyterian Healthcare Services	INS00000330	Albuquerque, NM	25,950 to 26,049	-0.544761	1.01952	-0.464929	-0.219982	0.275144	0.207252	0.0270426	.	0.00260454	.	0.0691966	0.146254	0.0479371	0.0194925	0.0217965	0.023524	0.0152195	0.00656357	0.00916311	.	.	.	0.0440158	0.0179355	0.00705791	0.00696886	.	0.000556418	0.035507	0.0980222	0.0461085	0.0202944	.	0.0218898	0.000760249	0.00103323	.	0.00082812	.	0.207781	0.143257	0.385704	.	.	0.00750604
WakeMed Health and Hospitals	INS00000505	Raleigh, NC	6,450 to 6,549	-0.550554	0.136754	-0.609031	-0.557528	0.275194	0.221757	0.0500091	.	0.00651357	0	0.0914201	0.0566038	0.0384366	0.0397213	.	0.0186845	.	.	.	0	.	0	0.0557602	0.0139976	.	0.0118322	0	.	0.0621334	0.087572	0.0280276	0.0469025	.	.	0.00168333	.	0	.	0	0.191693	0.1253	0.381372	.	0	.
MidMichigan Health	INS00000284	Midland, MI	17,450 to 17,549	-0.555192	-0.242087	-0.59279	-0.462159	0.276265	0.251114	0.0517442	.	.	.	0.0762162	0.0210526	0.0540363	0.0401976	0.0451735	0.0246459	0.0162521	0.0209605	0.00919647	0	.	0	0.0310316	0.0221242	.	0.00805699	.	.	0.0413736	0.0213435	0.0585091	0.0384297	0	0.0253977	0.00130869	0.00117173	.	.	.	0.214236	0.152263	0.390462	.	.	0.0119779
Grand View Hospital	INS00514953	Sellersville, PA	2,750 to 2,849	-0.556863	-1.5995	-0.608605	-0.758223	0.334352	0.24304	0.0146617	0	.	.	0.0729496	.	.	0.0327908	.	.	.	.	0.0749369	0	.	0	0.0318458	0.0222323	.	0.0178424	0	.	0.0947178	0.042492	0.0328093	0.0402027	0	.	.	.	0	.	.	.	0.141139	0.393174	.	0	.
Altru Health System	INS00084364	Grand Forks, ND	9,850 to 9,949	-0.569942	-0.704082	-0.8436	-0.0998231	0.243682	0.183171	0.0106461	.	.	0	0.0608711	0.0429688	0.0699261	0.0668407	0.0618455	0.0306095	0.0148168	0.0223368	0.00693728	0	.	0	0.0414707	0.0110054	0.0158704	0.0115586	0.0157231	.	0.0368875	0.0754053	0.0356195	0.0371492	.	0.0335968	.	0.00521109	0	.	.	0.275537	0.106124	0.388331	.	0	0.0171349
Saint Elizabeth Healthcare	INS00000386	Edgewood, KY	21,650 to 21,749	-0.571186	-0.502319	-0.545919	-0.312414	0.223214	0.200481	0.0183526	.	0.0047831	0	0.0675314	0.0246011	0.0484706	0.0320057	0.024115	0.0161849	0.0126946	0.0226998	0.00771739	.	.	0	0.0314446	0.0130066	.	0.0050965	.	.	0.0640633	0.112278	0.0242811	0.0640103	.	0.0155605	0.00781199	0.00131527	.	.	0	0.279167	0.158182	0.412595	.	.	0.0130842
Arnot Health	INS00490876	Elmira, NY	8,350 to 8,449	-0.579781	0.0938283	-0.654924	0.0439885	0.339493	0.16469	0.052283	.	.	0	0.0684415	0.108247	0.0738605	0.0679622	0.0596226	0.018914	.	.	0.0112095	.	0	0	0.028317	0.0120437	.	0.0181146	.	.	0.0424507	0.024894	0.0221015	0.0443615	.	.	0.00239207	0.00184812	0	.	.	0.178299	0.110416	0.401337	.	.	0.0157791
Agnesian Healthcare	INS00118382	Fond Du Lac, WI	6,150 to 6,249	-0.588228	-1.04265	-0.591559	-0.460021	0.2677	0.251999	0.0182917	.	.	0	0.0712282	.	0.0502074	0.0235724	.	0.0185538	.	.	.	0	.	.	0.0356802	0.00999427	.	0.00547476	.	.	0.0282644	0.0612044	0.0691085	.	.	0.0309888	.	.	0	.	.	0.373604	0.111859	0.347433	0	.	0.0202058
Virginia Mason Health System	INS00084406	Seattle, WA	23,550 to 23,649	-0.588685	-0.502513	-0.50248	-0.574652	0.327171	0.203085	0.0823874	.	0.00383564	0	0.104592	0.0934657	0.0584685	0.0224636	0.0313985	0.0103872	0.0197266	0.0136875	0.00953924	.	.	0	0.102747	0.0190089	0.00566116	0.0102748	.	0.00118597	0.0281643	0.0469771	0.0413721	0.031843	.	0.0182272	0.0011122	0.000927603	.	.	0	0.258726	0.103159	0.249904	.	.	0.00709531
Mount Nittany Health System	INS00653110	State College, PA	4,350 to 4,449	-0.590209	-0.174079	-0.539181	-0.198607	0.270913	0.158247	0.0181008	0	.	0	0.0864037	.	0.0514406	0.0331282	.	0.0325244	.	.	0.0149185	0	0	0	0.0257297	0.0177988	.	0.00462643	.	.	0.0893495	0.0373698	0.0394424	0.032502	0	.	.	.	0	.	0	.	0.121925	0.457833	.	0	.
Bassett Healthcare Network	INS00000086	Cooperstown, NY	17,050 to 17,149	-0.602896	-0.275343	-0.658436	-0.00342424	0.29114	0.149806	0.0544977	.	.	.	0.0809639	0.0479233	0.0373931	0.0333626	0.0323387	0.0280328	0.0183091	0.0107527	0.0113406	.	.	.	0.0389621	0.022154	.	0.00999165	.	.	0.0495624	0.0629857	0.0540257	0.0252531	.	0.0371806	0.000888577	0.00243443	.	.	.	0.301326	0.0932251	0.377475	.	.	0.0258439
SSM Health	INS00000381	Saint Louis, MO	97,150 to 97,249	-0.603747	-0.351911	-0.670457	-0.30832	0.225351	0.19737	0.0183243	0.0197692	0.00266803	.	0.0789236	0.10128	0.0499922	0.0305411	0.0358732	0.0224624	0.0162522	0.0202631	0.0132242	0.0223362	0.000466896	0	0.0348566	0.0145595	0.0109277	0.00771146	0.00289299	0.000357802	0.0559828	0.0588588	0.0350109	0.0371823	0.0217052	0.0358056	0.00119344	0.0010531	.	0.000775716	0.000970926	0.229778	0.140249	0.412428	0.249874	0.0997776	0.013995
Sky Lakes Medical Center	INS00741724	Klamath Falls, OR	4,750 to 4,849	-0.610981	-1.76834	-0.853187	-0.310143	0.249274	0.21868	0.0237166	0	.	0	0.0915573	.	.	0.0645691	.	0.0177955	0.0248941	.	.	0	.	0	0.032268	0.0280489	0	0.00449582	.	.	0.0359779	0.0969951	0.0804353	0.0403711	0	.	.	0.00663668	0	.	0	.	0.157189	0.332086	0	0	.
Adena Health System	INS00014891	Chillicothe, OH	7,550 to 7,649	-0.621575	-0.00812591	-0.580121	-0.431067	0.248046	0.191206	0.0424917	0	0.00530818	0	0.0676507	0.0380952	0.0441834	0.026138	0.0405543	0.0241936	.	.	0.00954743	0	.	0	0.0249513	0.011236	0.0170038	0.00376591	0	0	0.0878936	0.058342	0.0305944	0.0292652	.	.	0.00156255	.	0	.	.	0.222941	0.199774	0.420885	.	.	0.00908242
Franciscan Alliance, Inc	INS00000369	Mishawaka, IN	49,650 to 49,749	-0.624293	0.26502	-0.732377	-0.671439	0.258548	0.244611	0.0175697	.	0.00261852	.	0.0738121	0.0353107	0.0573803	0.0392947	0.0320758	0.0197448	0.0182624	0.0147195	0.00749489	.	.	0	0.031406	0.0141291	0.0220478	0.00818833	0.0144343	0.000331389	0.0653782	0.0648245	0.0397346	0.0516174	0.0388514	0.023517	0.00103956	0.00167014	.	0.000722701	.	0.192671	0.140069	0.412495	0.468264	.	0.00741061
Rush System for Health	INS00000349	Chicago, IL	24,250 to 24,349	-0.625527	0.314904	-0.65129	-0.402972	0.250504	0.209223	0.0483031	.	0.00410168	.	0.070261	0.070068	0.059613	0.0262636	0.0372231	0.0217258	0.0219996	0.0273306	0.00979303	.	.	0	0.0368227	0.0134209	0.00810313	0.0116104	.	0.000594711	0.0526502	0.0664848	0.0267991	0.0485037	0.0617641	0.0331227	0.00165388	0.00173642	.	0.0012023	.	0.23078	0.122878	0.364405	.	.	0.0219915
Aultman Health Foundation	INS00000071	Canton, OH	5,250 to 5,349	-0.627646	-1.50624	-0.559818	-0.944891	0.301053	0.278166	0.0249521	0	.	.	0.054012	.	0.0615925	.	.	0.0289963	.	.	0.0115488	0	.	0	0.0395689	0.012227	.	0.00910348	.	.	0.06499	0.0859611	0.0405941	0.0311909	0	.	.	.	0	0	.	.	0.130765	0.409602	0	.	.
OSF HealthCare System	INS00000318	Peoria, IL	60,550 to 60,649	-0.630124	0.0627034	-0.571123	-0.407922	0.288626	0.222152	0.0127576	.	0.00329103	0.000709812	0.0865867	0.0390625	0.0618325	0.0220925	0.0327183	0.0228947	0.0138778	0.0133567	0.00661601	0.03541	.	0	0.033026	0.0156273	0.0118789	0.00703268	.	0.000544296	0.0433103	0.0755394	0.0360464	0.0310177	0.0155718	0.0167659	0.00146782	0.00129349	.	.	.	0.260131	0.133651	0.389505	0.397526	0.0993754	0.0142138
Presence Health	INS00000343	Chicago, IL	30,950 to 31,049	-0.640337	-0.426336	-0.662105	-0.804042	0.2369	0.273539	0.0292962	.	0.00441568	.	0.0776585	0.0548282	0.0506633	0.0339451	0.0300619	0.018796	0.0166444	0.0142994	0.00995727	.	.	.	0.0338384	0.0130716	0.00785025	0.0122811	.	0.00060635	0.0510678	0.061736	0.0329056	0.0626066	0.0429917	0.0229627	0.00350509	0.00159448	.	0.000683232	.	0.209091	0.12674	0.384723	.	.	0.0191725
Chesapeake Regional Medical Center	INS00572360	Chesapeake, VA	850 to 949	-0.646801	-0.729822	-0.741829	-0.373521	0.280182	0.221392	0.151663	0	0	0	0.0987193	.	.	.	.	.	0	.	.	0	0	0	0.024219	.	.	.	0	0	0.043736	.	0.0334915	.	0	.	.	0	0	0	0	0	0.238923	0.323425	.	0	.
Guthrie Healthcare System	INS00107697	Sayre, PA	18,850 to 18,949	-0.65441	-0.151239	-0.609039	-0.414037	0.297606	0.195778	0.0292908	.	0.00541687	.	0.0771824	0.0467532	0.0518908	0.0267057	0.0491877	0.0280973	0.014137	0.0115941	0.0103966	.	0	0	0.0382676	0.0206238	0.00778763	0.00969511	.	0.000687087	0.0601457	0.0512961	0.0268891	0.0241724	.	0.0201629	.	0.000902236	.	.	.	0.259369	0.104794	0.403398	.	.	0.0191252
Saint Barnabas Hospital	INS00000382	Bronx, NY	1,150 to 1,249	-0.654913	0.0872241	-0.792806	-1.1815	0.163636	0.286149	0.057828	.	.	0	0.106696	.	.	0.0851974	0	.	.	.	0	0	0	0	0.0262731	.	.	.	0	0	0.0998545	0.0702944	0.0436211	.	.	0	0	0	.	.	0	.	0.0784353	0.355933	0	0	0.0463705
Bronson Healthcare	INS00000095	Kalamazoo, MI	17,450 to 17,549	-0.65895	-0.0704751	-0.7224	-0.389899	0.288559	0.196103	0.0231428	.	0.00403437	.	0.0724797	0.0382514	0.0487654	0.0464508	0.0361893	0.0206309	.	0.0173057	0.00608583	.	.	.	0.0374575	0.0212256	.	0.00725873	.	0.000870144	0.0557795	0.0606411	0.0667487	0.0310297	.	0.0256237	0.00261109	0.000685376	.	.	.	0.257006	0.138624	0.36579	.	0.242454	0.0124888
Steward Health Care System, LLC	INS00000107	Boston, MA	68,250 to 68,349	-0.666636	-0.288997	-0.656295	-0.74613	0.284483	0.23359	0.0393677	0.0360107	0.0052767	0	0.0990322	0.0548511	0.0453289	0.0284922	0.0257898	0.0147605	0.0105747	0.0166773	0.0107068	.	0.000700996	0	0.0329804	0.0178128	0.0112457	0.0111539	.	0.000315472	0.0772319	0.0573987	0.0727516	0.0525226	0.0156398	0.0199613	0.00235078	0.000921331	.	0.000408586	0.00113693	0.201612	0.116051	0.320044	0.290487	0.0581612	0.0254764
University of Pennsylvania Health System	INS00000461	Philadelphia, PA	67,150 to 67,249	-0.66988	-0.0964263	-0.627962	-0.831373	0.310554	0.217497	0.0579053	0.0256767	0.00454956	.	0.0983953	0.0573877	0.0426936	0.0191382	0.027411	0.0170531	0.0145857	0.0138213	0.00657398	.	0.00180674	.	0.0447091	0.0291172	0.0101043	0.0121633	.	0.000747821	0.0940302	0.0623445	0.034328	0.0291166	0.0226852	0.0252634	0.000573222	0.00141987	.	0.000317477	.	0.170393	0.0995342	0.376943	0.336628	0.100016	0.0101366
Parkview Health System	INS00000323	Fort Wayne, IN	34,250 to 34,349	-0.670871	-0.623261	-0.646501	-0.37414	0.267925	0.202985	0.0169765	.	0.00351978	.	0.0827583	0.0715275	0.0417957	0.0280921	0.0202953	0.0115639	0.0134447	0.0122559	0.014084	0	.	.	0.026839	0.0171607	0.0113789	0.00357384	.	.	0.0544042	0.0596779	0.0465499	0.0409579	0.0171045	0.0160852	0.00411497	0.000390516	.	0.000655	.	0.208553	0.137043	0.456078	.	.	0.0174986
University of Iowa Hospitals and Clinics	INS00000442	Iowa City, IA	11,750 to 11,849	-0.672086	-0.631974	-0.708754	-0.247962	0.303128	0.172356	0.0120885	.	.	0	0.077067	0.0839161	0.0476688	0.0187916	0.0578272	0.0179671	0.0148933	0.017102	0.00948598	.	.	0	0.0509689	0.0213048	0.0131539	0.00628911	.	.	0.0402412	0.0613275	0.0331977	0.0289248	.	0.0394331	.	.	0	.	.	0.265519	0.0971282	0.375497	.	.	0.0182995
Butler Health System	INS00260825	Butler, PA	5,150 to 5,249	-0.680219	-0.747508	-0.653352	-0.896254	0.266648	0.231101	0.0326445	0	.	0	0.0800116	.	0.0418459	0.0292274	.	0.0131273	.	0.0274492	0.0158389	.	0	0	0.0263927	0.0208086	.	0.00339041	0	.	0.106429	0.0380632	0.0456302	0.0319207	.	.	0.00278069	.	.	.	0	0.208341	0.0938698	0.432372	.	0	0.0354538
Florida Health Sciences Center	INS00000409	Tampa, FL	10,250 to 10,349	-0.683039	-0.284694	-0.676375	-0.87239	0.223666	0.269884	0.029808	.	0.00388636	0	0.110779	0.070761	0.0394282	0.0311478	0.0216098	0.0188547	.	.	0.00667645	.	.	.	0.0279726	0.0120116	0.0201281	0.0144942	.	.	0.0618143	0.0672074	0.0512071	0.0379193	0.0656443	.	0.00176748	0.00154492	0	0.001397	.	0.229884	0.13367	0.355916	.	.	0.0142615
Christiana Care Health System	INS00000129	Wilmington, DE	17,550 to 17,649	-0.687086	-0.849469	-0.58797	-0.282095	0.281074	0.172082	0.014814	0	0.00444981	0	0.111683	0.0823422	0.0604983	0.0142305	0.0288951	0.0171152	0.0168072	0.0197171	0.0085098	.	.	0	0.0333261	0.0265882	0.0114841	0.00990053	0	.	0.0604572	0.0315033	0.030038	0.0359429	.	0.0171491	0.00075333	0.000985124	.	0.000941347	.	0.272906	0.109334	0.398959	.	.	0.0124756
Care New England Health System, Inc	INS00000105	Providence, RI	11,350 to 11,449	-0.688206	-0.288311	-0.632238	-0.496817	0.283426	0.194445	0.0259391	.	0.0058349	0	0.0957614	0.0475382	0.0326726	0.0222442	0.0231377	0.00934269	0.0148723	0.00822905	0.0631534	.	.	0	0.0328363	0.0232124	0.0101271	0.00983843	0	.	0.0727832	0.0714067	0.0638784	0.0368533	.	0.0194066	0.00117764	.	.	.	0	0.300565	0.0908498	0.31001	.	.	0.0137854
Essentia Health	INS00058029	Duluth, MN	29,250 to 29,349	-0.688404	-0.365752	-0.683385	0.024146	0.29102	0.147339	0.0125433	.	0.00470004	.	0.0698286	0.0959108	0.0475963	0.0214268	0.0366034	0.0153601	0.0080766	0.0269165	0.0098433	.	.	.	0.0388682	0.0154074	0.00800601	0.00463332	.	.	0.0289524	0.0826566	0.0436887	0.0337719	.	0.0318486	0.00132232	0.00115711	.	0.000822131	.	0.3229	0.109192	0.352543	.	.	0.0216232
UF Health	INS00000362	Gainesville, FL	19,550 to 19,649	-0.690295	-0.600486	-0.674788	-0.891459	0.20293	0.257399	0.0285989	.	0.00428766	.	0.0955617	0.0801724	0.0521808	0.0230734	0.0337956	0.0149421	0.0181686	0.019078	0.0068047	.	.	.	0.031848	0.0133579	0.00815435	0.0113973	.	.	0.0717661	0.0835403	0.0375105	0.035855	.	0.0278964	0.00144416	0.00104057	0	0.00075794	.	0.144356	0.20044	0.369819	.	.	0.00790833
UPMC	INS00000462	Pittsburgh, PA	60,450 to 60,549	-0.694266	-0.678352	-0.681446	-0.668562	0.273861	0.203297	0.0351337	.	0.00413377	.	0.0774655	0.052047	0.0460962	0.0262445	0.0381322	0.0200407	0.0119535	0.0197026	0.0116965	.	.	.	0.0325084	0.0262578	0.0136321	0.00791726	.	0.000455169	0.0899694	0.0479259	0.0463822	0.0493744	0.0257574	0.0205317	0.000915609	0.000777644	.	0.000568038	0.00125796	0.219386	0.116355	0.374918	.	0.103495	0.0158132
York Hospital	INS00754984	York, ME	6,050 to 6,149	-0.699271	-0.350051	-0.633005	-0.44216	0.29127	0.182863	0.0350162	0	.	0	0.105397	.	0.0793826	0.0275573	0.0625393	0.0551355	0.0256995	0.0180687	.	0	.	0	0.0608371	0.0190375	.	0.0178871	.	.	0.0452778	0.0664847	0.0561718	0.0503111	0	.	0.00166711	.	0	.	.	.	0.0900578	0.344674	.	.	.
Evangelical Community Hospital	INS00644967	Lewisburg, PA	4,150 to 4,249	-0.701406	0.245396	-0.597697	-0.481595	0.356512	0.170107	.	.	.	0	0.123977	0	0.0497791	0.0268081	.	0.0133942	.	0.0292431	.	.	0	0	0.0316995	0.0353876	.	0.00739322	.	.	0.092991	0.0291544	0.039447	0.0432196	0	.	0	.	.	.	0	.	0.110524	0.511831	.	0	.
Berger Health System	INS00493388	Circleville, OH	1,850 to 1,949	-0.703089	-1.73893	-0.642841	-0.867446	0.213387	0.260805	0.0676553	0	.	0	0.0638722	0	0.0676982	.	.	.	0	.	.	0	0	0	0.0244549	0.0113719	.	.	0	0	0.0693247	0.0630703	0.0343824	.	0	.	.	.	0	.	0	.	0.119971	0.30833	.	0	0
Peninsula Regional Health System, Inc	INS00260826	Salisbury, MD	10,050 to 10,149	-0.721864	-0.707671	-0.646904	-0.631994	0.253279	0.171851	0.0167069	.	.	0	0.0633368	0.0644678	0.0458655	0.0140964	0.0234314	0.023552	0.0136966	.	0.00615541	.	.	.	0.025738	0.018288	0.0158702	0.024471	0	.	0.116522	0.0711042	0.0403673	0.0367594	.	.	0.00108405	.	.	.	.	0.25474	0.130207	0.401873	.	.	0.0159928
Geisinger Health System	INS00059463	Danville, PA	56,150 to 56,249	-0.722746	-0.49166	-0.71833	-0.728767	0.257416	0.208965	0.00786589	0.0258756	0.00399968	.	0.0907344	0.0315666	0.0516074	0.0246653	0.0277756	0.0176891	0.0181021	0.0131999	0.00841649	.	.	.	0.0269384	0.0239357	0.0101019	0.0122026	0.00766248	0.000225018	0.0930935	0.0449292	0.0389377	0.0297902	0.0244201	0.0260416	0.000551967	0.00206328	.	0.000273279	.	0.22951	0.121311	0.440731	.	0.0994121	0.0141876
Lake Health	INS00084386	Painesville, OH	10,450 to 10,549	-0.724122	0.0214379	-0.700584	-0.488914	0.298492	0.216261	0.0149246	.	0.00420294	0	0.0689656	0.0344828	0.0385094	0.0301883	0.0204818	0.0200564	.	0.0114248	0.00736995	.	.	0	0.0363307	0.0143555	0.0185933	0.00491858	.	.	0.0384728	0.0812816	0.0476595	0.0484677	.	.	.	.	0	.	.	0.228735	0.143724	0.413195	.	.	0.0162638
Duke University Health System	INS00000157	Durham, NC	47,250 to 47,349	-0.724336	-0.184003	-0.732353	-0.718864	0.300627	0.226423	0.0310104	0.0261965	0.00920927	.	0.0904331	0.0647306	0.0495682	0.0253034	0.025619	0.0134116	0.017371	0.0118046	0.00722422	.	0.00111212	.	0.0496841	0.0199141	0.0099536	0.00887282	.	0.000804727	0.0510116	0.0983679	0.0255126	0.0328733	.	0.0286764	0.00109175	0.000885998	0.0809159	0.000383009	.	0.238286	0.125744	0.306026	.	0.13362	0.0063511
Sanford Health	INS00000367	Sioux Falls, SD	66,550 to 66,649	-0.728717	-0.722821	-0.780433	-0.515185	0.274586	0.22736	0.0145617	0.023582	0.00433624	.	0.08056	0.0572207	0.0501757	0.0373787	0.0417452	0.0158765	0.00971679	0.0286911	0.0121008	.	.	.	0.0399868	0.0129786	0.00614171	0.00440063	0.0062542	0.000253513	0.0268965	0.0454319	0.0296034	0.0344672	0.00747882	0.0275433	0.00208397	0.00148775	.	0.000445082	0.001735	0.271675	0.101659	0.399848	.	.	0.0165323
Cottage Health System	INS00000145	Santa Barbara, CA	350 to 449	-0.735334	-1.39017	-0.66352	-1.08247	0.291949	.	0.117881	0	0	0	0.0888186	.	.	.	.	.	0	0	0	.	0	0	0.0704802	.	0	.	0	0	0.160415	.	.	.	.	0	0	0	0	.	0	0	0.16223	.	.	0	.
University of Rochester Medical Center	INS00000401	Rochester, NY	14,650 to 14,749	-0.737826	-0.990354	-0.723891	-0.963296	0.279618	0.228979	0.0234939	.	.	0	0.08709	0.0572289	0.0439686	0.0236256	0.0213187	0.0107399	0.0139252	.	0.00577035	.	0	.	0.0440608	0.016532	.	0.0140731	.	.	0.0886512	0.0545143	0.061776	0.0311248	.	0.0320782	.	.	.	.	.	0.274009	0.106528	0.313063	.	.	0.0287553
Charlotte Hungerford Hospital	INS00770152	Torrington, CT	2,350 to 2,449	-0.740926	-1.20273	-0.847926	-0.408691	0.297438	0.155548	0.0244043	.	.	0	0.0711828	.	.	0.0318392	.	.	.	.	.	0	.	0	0.0367335	0.0271213	.	.	0	.	0.0823793	0.0777264	0.0436106	0.0484929	0	.	.	0	0	.	0	.	0.109313	0.3719	0	.	.
Washington Regional	INS00557563	Fayetteville, AR	6,650 to 6,749	-0.741866	-1.43082	-0.881271	-0.707187	0.304157	0.215487	0.0238143	.	.	.	0.0869677	0.0582011	0.0383189	0.0131249	.	0.026309	.	.	0.013276	.	0	0	0.0397692	0.0107583	0.0205083	0.0133939	.	.	0.0662807	0.0687631	0.0456569	0.0359225	0	0.0561507	.	.	0	.	.	.	0.150191	0.461329	0	.	.
LSU Healthcare Services Division	INS00000246	Baton Rouge, LA	6,650 to 6,749	-0.742972	-1.28527	-0.74508	-0.424316	0.170288	0.207354	0.0244241	.	.	.	0.0976654	0.132035	0.0843592	0.0283445	0.0474447	0.0402143	.	.	0.019096	.	.	0	0.0191402	0.0166171	.	0.00598228	.	.	0.0502264	0.036201	0.0412848	0.0310397	.	.	.	0.00222445	0	.	.	0.229057	0.137926	0.368294	0	.	0.0140849
Legacy Health	INS00000236	Portland, OR	16,050 to 16,149	-0.763467	-0.386913	-0.67448	-0.661019	0.281439	0.21779	0.0365802	.	0.00320354	.	0.1091	0.125471	0.0402132	0.0114787	.	0.0108389	0.0125887	0.0127966	0.00588676	0	.	0	0.0567682	0.028065	.	0.00505575	.	.	0.0351554	0.069957	0.0330386	0.0182618	0	0.0277309	0.000930086	0.0012975	.	.	.	0.295177	0.138999	0.265545	.	.	0.00982979
The University of Toledo Medical Center	INS00000254	Toledo, OH	5,950 to 6,049	-0.772063	0.622619	-0.894898	-0.362059	0.260839	0.179517	0.0595103	.	.	0	0.0629692	0.0630252	0.0490286	0.0330537	.	0.0254274	.	.	.	.	.	0	0.0310214	0.0154896	.	0.00314305	0	0	0.0499634	0.0589975	0.0418045	0.0792881	0.0506894	0.0390083	0.00394697	.	0	.	.	0.178639	0.126149	0.404492	.	.	0.0262134
CGH Medical Center	INS00642239	Sterling, IL	6,350 to 6,449	-0.772797	-0.16444	-1.01403	-0.307965	0.282332	0.159448	0.0183265	.	.	.	0.0870944	.	0.0612121	0.042988	.	0.0154318	0.0311722	.	0.00935685	.	.	0	0.02788	0.0218424	.	0.0141166	.	.	0.0642934	0.0804101	0.0534277	0.0271646	.	0.0590361	.	0.00174475	0	.	.	0.193664	0.130707	0.39314	.	.	.
The Carle Foundation	INS00000415	Urbana, IL	12,950 to 13,049	-0.777797	-1.04027	-0.95285	-0.224466	0.334807	0.161621	0.0248635	.	0.00293584	.	0.0681711	0.0523649	0.0450305	0.0541826	0.0281896	0.0116366	0.0151874	0.0123929	0.0101733	.	0	0	0.0379298	0.0223754	0.012401	0.00391281	0.0111832	.	0.0374408	0.0705023	0.0353367	0.0314598	.	0.030261	.	0.00111024	.	.	.	0.214475	0.15942	0.375553	0	.	0.0103863
Cabell Huntington Hospital, Inc	INS00762790	Huntington, WV	7,750 to 7,849	-0.790198	-0.625074	-0.812627	-0.797127	0.19783	0.223035	0.0385729	0	.	.	0.0954519	0.0536723	0.0509626	0.0247643	0.0323556	0.0213268	.	0.014613	0.008661	.	0	0	0.0263332	0.0132557	.	0.00599297	.	.	0.075729	0.0549187	0.0340772	0.0718036	.	0.0320856	.	.	.	.	.	.	0.191486	0.372263	0	.	.
Winona Health	INS00536550	Winona, MN	2,250 to 2,349	-0.792669	-1.39979	-0.708199	0.0791277	0.321464	0.138283	0.0204218	.	0	0	0.0682004	0.0797546	.	.	.	0.0701384	.	.	.	.	.	.	0.0322936	0.0252061	0	.	0	0	0.0129688	0.0530811	0.0375614	.	0	.	.	.	0	0	0	.	0.121402	0.249129	0	0	.
Sparrow Health System	INS00000378	Lansing, MI	11,250 to 11,349	-0.80277	-1.0401	-0.777145	-0.846101	0.236211	0.232665	0.0988403	0	0.00315447	.	0.083336	0.0422078	0.0533726	0.0187256	0.0388841	0.0281729	0.0119811	0.0252237	0.0105338	.	.	.	0.0433714	0.0143042	.	0.0136235	.	.	0.0539003	0.0634563	0.0349217	0.0287112	.	0.0285013	.	0.00144986	.	.	.	0.136759	0.141545	0.3943	.	0	0.0115928
Beacon Health System	INS00493310	South Bend, IN	13,850 to 13,949	-0.814202	-1.03416	-0.788536	-0.396763	0.252464	0.172196	0.025962	.	0.00294421	.	0.0747874	0.0258137	0.0414525	0.023228	0.0255467	0.0279636	0.0131491	0.0154953	0.00813588	0	.	0	0.0389757	0.0172295	0.0147209	0.00695928	0.0151532	.	0.045905	0.0598166	0.0309322	0.0339409	.	0.0169558	0.00184307	0.00121458	0	.	0	0.276805	0.14072	0.452915	.	.	0.00867481
The University of Chicago Medicine	INS00000434	Chicago, IL	17,750 to 17,849	-0.816117	-0.0478667	-0.916858	-0.852467	0.244324	0.241788	0.0239559	.	0.00449187	0	0.0860603	0.0795594	0.0567984	0.0365401	0.0398298	0.0199272	0.0124038	0.011939	0.00761951	.	0	0	0.0307524	0.0130746	0.0116089	0.0179272	.	.	0.0555266	0.0631557	0.0416332	0.0460169	.	0.0316376	0.00113576	0.00215718	.	0.00105284	.	0.210558	0.114484	0.343416	.	.	0.00801772
Southwestern Vermont Health Care	INS00539929	Bennington, VT	5,350 to 5,449	-0.817526	1.51915	-0.699866	-0.737928	0.282957	0.147897	0.0344133	.	.	0	0.0647756	0.0688406	0.0341146	0.0137559	.	0.0128345	.	.	.	0	.	0	0.0778356	0.0284737	.	0.0109789	.	.	0.0843941	0.105176	0.0340755	0.0280586	.	.	.	.	0	.	0	0.282453	0.0790381	0.36289	.	.	.
MultiCare Health System	INS00014899	Tacoma, WA	40,950 to 41,049	-0.828048	-0.505599	-0.851322	-0.478004	0.270888	0.18273	0.0244803	0.0271899	0.00504153	0	0.0865178	0.0865191	0.0466382	0.0239406	0.0266014	0.0172333	0.011088	0.0140744	0.0122732	.	0.00240967	.	0.0458423	0.0209659	0.00886729	0.00672779	.	.	0.0385265	0.049296	0.0459812	0.041053	.	0.033378	0.000627449	0.000736796	.	0.000391623	.	0.291607	0.14051	0.310063	.	0.128793	0.0115924
University of Colorado Health	INS00000456	Aurora, CO	54,350 to 54,449	-0.828598	-0.297837	-0.736113	-0.668088	0.297958	0.185003	0.0277556	0.0231687	0.0041603	0	0.0941935	0.0918053	0.0315697	0.0123413	0.0229091	0.0129783	0.0118278	0.0120584	0.0110156	.	0.00122222	.	0.055731	0.017082	0.00843965	0.0071773	.	0.000537786	0.0561815	0.0808975	0.0318275	0.0460471	.	0.0217373	0.00113509	0.000712254	.	0.000557772	0.00153119	0.224558	0.118825	0.358741	0.336901	0.107723	0.00901567
NorthBay Healthcare Group	INS00084390	Fairfield, CA	4,550 to 4,649	-0.829331	0.829216	-0.913619	-0.721679	0.215654	0.240496	0.0997749	.	.	.	0.131691	0.120623	0.0725765	0.0428922	0.0525518	0.0357608	.	.	.	.	0	0	0.0354805	0.015683	.	0.0118	0	.	0.0291203	0.0523608	0.0536239	0.0544192	.	.	.	.	0	.	.	.	0.153489	0.240507	.	.	.
Little Company of Mary Hospital and Healt	INS00644635	Evergreen Park, IL	3,550 to 3,649	-0.829989	-0.749993	-0.793242	-0.744043	0.298289	0.203628	0.0162118	.	.	0	0.0762832	0.0631068	0.0776147	0.0396653	.	0.0303156	.	.	.	0	0	.	0.02652	0.0104039	.	0.0155319	0	.	0.0782748	0.0684939	0.0401948	0.0336368	0	.	.	.	0	.	0	.	0.102613	0.350481	.	.	.
Cape Fear Valley Health System	INS00000100	Fayetteville, NC	20,050 to 20,149	-0.838687	-1.55497	-0.926869	-0.177982	0.202855	0.166492	0.0335716	.	0.00333808	.	0.0863458	0.0679012	0.0529497	0.0434321	0.0346092	0.0136721	0.011466	0.0257482	0.00837129	0	.	0	0.015147	0.00660257	0.0166431	0.00710474	.	0	0.0347774	0.0591977	0.0311874	0.0761186	0.0248502	0.0162673	0.00294957	0.000963557	.	0.00124687	.	0.264632	0.126242	0.33433	0	0.0801097	0.108626
SCL Health	INS00000368	Broomfield, CO	37,250 to 37,349	-0.846871	-0.420559	-0.829817	-0.721979	0.271585	0.218308	0.0336373	.	0.00266451	0	0.0808184	0.0652667	0.0494774	0.0227164	0.0271806	0.0186514	0.0117851	0.0131763	0.00844414	.	.	.	0.0508298	0.0190391	0.00888371	0.0176212	.	0.000368422	0.03228	0.0624582	0.0295067	0.0386423	0.0129317	0.0236276	0.00285335	0.0011873	.	0.000757655	.	0.226877	0.118721	0.375817	.	0.0824126	0.0177475
Intermountain Healthcare	INS00000218	Salt Lake City, UT	63,650 to 63,749	-0.852005	-0.708039	-0.79818	-0.665516	0.270574	0.209838	0.0258617	0.0258814	0.00384022	.	0.0879923	0.0896989	0.0426234	0.0112607	0.0356924	0.0166107	0.0124735	0.0123643	0.00734572	.	0.0038513	.	0.0542459	0.0170907	0.0165663	0.00506437	.	0.000211424	0.0274601	0.0846772	0.0280607	0.0401476	.	0.0221607	0.000735766	0.00113564	.	0.00041446	0.00185286	0.181841	0.154575	0.384661	.	0.104667	0.00411534
Penn State Milton S Hershey Medical Cente	INS00059469	Hershey, PA	22,450 to 22,549	-0.853866	-1.12316	-0.847563	-0.420784	0.279787	0.155721	0.0296265	.	0.00261285	0	0.103747	0.0528771	0.0449032	0.018359	0.0207751	0.0168116	0.0167676	0.013143	0.00669206	0	.	.	0.0363244	0.025017	0.0094808	0.00770243	.	0.000702858	0.0604486	0.0642156	0.0375686	0.0213704	.	0.0311214	0.00144692	0.000912004	.	.	.	0.249977	0.105837	0.427166	.	.	0.00790767
Ellis Medicine	INS00610134	Schenectady, NY	2,550 to 2,649	-0.862128	-0.550655	-0.805519	-0.772728	0.281202	0.169489	0.062898	0	.	0	0.10804	0.123967	.	.	.	0.031237	.	.	.	0	0	0	0.0447318	0.00810666	.	0.0117895	.	.	0.0918151	0.0916281	0.0327791	.	0	.	0	.	.	.	0	.	0.0884428	0.338003	0	.	.
Rochester Regional Health System	INS00000502	Rochester, NY	11,950 to 12,049	-0.866706	-0.546893	-0.85315	-0.732645	0.237979	0.194418	0.0223132	.	.	0	0.089874	0.0621622	0.0383762	0.0295956	0.0234354	0.0118201	.	0.0132942	0.00650869	.	.	0	0.0246208	0.0131561	.	0.0134191	0.0112673	.	0.0798284	0.0731769	0.047931	0.0362543	.	0.0232858	0.00142419	0.00109402	0	.	.	0.283097	0.115609	0.352641	.	.	0.0329419
PeaceHealth	INS00000325	Vancouver, WA	68,350 to 68,449	-0.889924	-0.603432	-0.847136	-0.598029	0.265007	0.187897	0.0256652	0.0308595	0.00474021	.	0.0932468	0.0751492	0.0474907	0.0198369	0.0269407	0.0159894	0.0118228	0.0140995	0.0113584	.	0.000925755	.	0.0546747	0.0191674	0.0070739	0.00695779	.	0.000587475	0.030383	0.050151	0.0423734	0.03423	0.0154569	0.0252895	0.00047423	0.00093123	.	0.000591303	.	0.304135	0.142918	0.309856	.	0.110704	0.0128306
Meritus Health	INS00653116	Hagerstown, MD	8,850 to 8,949	-0.892438	-1.4109	-0.934693	-0.597143	0.25551	0.179642	0.0446138	0	.	.	0.0727149	0.0492308	0.0589543	0.036287	0.0372539	0.0166336	.	.	0.00958288	0	0	.	0.0278278	0.0179342	0.0290973	0.00291308	0	.	0.0648153	0.10353	0.0282995	0.0413165	0.0388688	.	0.00157119	.	.	.	.	0.144258	0.140068	0.436864	0	.	0.0146674
Wake Forest University Baptist Medical Ce	INS00000504	Winston Salem, NC	24,350 to 24,449	-0.906949	0.0860766	-0.848356	-0.87736	0.25873	0.231099	0.0295674	0.0354688	0.00272472	.	0.0841867	0.0809199	0.047251	0.0226381	0.0258519	0.0189092	0.0154548	0.00922386	0.0114615	.	.	0	0.0336506	0.00972205	0.0102423	0.00526884	.	.	0.0478826	0.0984436	0.0410146	0.0311039	.	0.015396	0.00110091	0.000879844	.	0.000807199	.	0.158484	0.143623	0.395308	.	.	0.00695911
Confluence Health	INS00739843	Wenatchee, WA	20,650 to 20,749	-0.911289	-0.692935	-0.931786	-0.237854	0.252647	0.143646	0.0136292	.	0.00247361	0	0.106091	0.0632497	0.0497097	0.0458658	0.0260795	0.0160487	.	0.030301	0.0138859	.	.	0	0.0442042	0.0101244	.	0.00448728	.	.	0.0229893	0.0480252	0.0470068	0.0366268	.	0.0157144	0.000521492	0.00064347	.	.	.	0.337989	0.148737	0.334429	.	.	0.0123493
UMass Memorial Health Care	INS00000446	Worcester, MA	22,850 to 22,949	-0.912637	0.122923	-0.777249	-0.981555	0.289083	0.212026	0.058925	.	0.00528827	0	0.0961318	0.0540852	0.0501532	0.0105304	0.0290805	0.0144962	0.0153773	0.0134501	0.0202555	.	.	.	0.0395149	0.0171175	.	0.00515791	.	.	0.0757253	0.0970764	0.0415311	0.0370519	.	0.0187285	0.000539682	0.000494709	.	.	.	0.244438	0.0864178	0.281158	.	0.149415	0.0175068
Albert Einstein Healthcare Network	INS00487220	Philadelphia, PA	11,850 to 11,949	-0.925617	-0.969235	-0.83411	-1.35093	0.281893	0.24759	0.0229175	.	0.00307763	0	0.0992527	0.0462687	0.041411	0.0167974	0.0207304	0.0155278	0.0124563	0.0108683	0.00587324	0	.	0	0.0309095	0.0197785	.	0.0163329	0	.	0.100849	0.0377864	0.03822	0.0266654	.	.	.	0.00128346	0	.	0	0.201572	0.102024	0.394654	.	.	0.0130187
Billings Clinic	INS00084375	Billings, MT	20,350 to 20,449	-0.945738	-0.386935	-1.10536	-0.34066	0.262328	0.153264	0.0278143	.	.	.	0.071721	0.0684685	0.045001	0.0326522	0.0537971	0.0199756	0.0119176	0.0190362	0.0109314	.	.	.	0.0343863	0.0131552	0.0120041	0.0126214	.	0.00069136	0.0326037	0.0587784	0.0310242	0.0215987	.	0.0451114	0.000998732	0.00175631	.	.	0	0.28063	0.116467	0.375878	.	.	0.0132468
Eastern Maine Healthcare Systems	INS00000159	Brewer, ME	30,150 to 30,249	-0.951625	-0.767046	-0.937009	-0.684552	0.247371	0.177081	0.0251503	.	0.00286523	0	0.108701	0.0539007	0.0600923	0.0320099	0.0508789	0.0241553	0.010561	0.0202731	0.010299	.	.	.	0.0416096	0.013782	0.0106435	0.00598464	.	0.000516262	0.0548142	0.0837284	0.0474868	0.0291471	.	0.0146089	.	0.000887643	.	.	.	0.2506	0.118519	0.317894	.	.	0.0143909
Citizens Memorial Healthcare	INS00644995	Bolivar, MO	4,350 to 4,449	-0.956234	-1.55149	-0.86617	-1.08246	0.249572	0.253958	0.0161054	.	.	0	0.0432681	0.0538462	0.0413142	0.0225612	.	0.0223496	.	.	.	0	0	0	0.0367759	0.0241416	.	0.00379667	.	0	0.0425495	0.0675644	0.0470563	0.0463289	0	.	.	.	0	0	0	.	0.162153	0.421582	0	.	0.0296421
Saint Claire Regional Medical Center	INS00642644	Morehead, KY	4,450 to 4,549	-0.970049	0.468938	-0.933993	-0.741755	0.232587	0.230864	0.00832529	0	0	.	0.060458	.	0.0617873	0.0342497	0.03743	.	.	.	0.0118111	0	0	0	0.0148814	0.0074499	.	0.00262571	.	0	0.0327835	0.0686459	0.0306481	0.0549213	0.0375651	.	.	.	0	.	.	0.268872	0.148008	0.357404	.	.	0.03755
Summit Health	INS00642763	Chambersburg, PA	11,950 to 12,049	-0.971744	-0.932164	-0.945276	-0.776057	0.247256	0.196673	0.0164462	.	.	.	0.0910196	0.025641	0.0483156	0.0277046	0.0316924	0.0221614	0.0131339	0.0101107	0.00783898	.	.	.	0.0251647	0.0210564	0.0161181	0.00811235	.	.	0.0616383	0.0544995	0.04243	0.0231616	.	.	0.00151403	0.000932476	0	0	.	0.214234	0.114684	0.480622	.	.	0.0106791
University of Connecticut Health Center	INS00645236	Farmington, CT	7,550 to 7,649	-0.989874	-1.36612	-0.892287	-0.979853	0.277155	0.169847	0.0634796	.	.	0	0.0835504	0.107822	0.045163	0.0209924	0.0416488	0.0155375	.	0.0175838	.	.	.	.	0.060042	0.0167978	.	0.00450414	0	.	0.0809263	0.0476621	0.0605267	0.0384913	.	.	.	.	.	.	0	0.180269	0.0774886	0.33676	0	.	0.0257554
TMC HealthCare	INS00485399	Tucson, AZ	3,050 to 3,149	-0.994765	-1.54199	-1.34771	-1.24806	0.229145	0.223532	0.0644356	.	.	.	0.100032	0.115	0.0565151	0.0736401	.	0.0256016	.	.	.	0	.	0	0.0638183	0.0256278	.	0.0148641	.	.	0.0624531	0.0480193	0.0326397	.	0	.	.	.	0	.	.	0	0.104444	0.455697	0	.	.
UNM Hospitals	INS00479995	Albuquerque, NM	7,050 to 7,149	-1.00248	0.660385	-0.95948	-0.337922	0.269603	0.12774	0.0883613	.	0.00432084	.	0.0845119	0.14658	0.0435607	.	.	0.0315378	0.019915	.	.	0	.	0	0.0560749	0.0196245	.	0.00596854	0	.	0.0241319	0.0958209	0.0402262	0.043073	0	.	.	.	.	.	.	.	0.120842	0.309885	.	.	.
The MetroHealth System	INS00000421	Cleveland, OH	11,450 to 11,549	-1.00905	-0.754614	-0.939629	-0.671435	0.296491	0.184237	0.0146267	.	0.00567221	0	0.0762161	0.0490196	0.0495003	0.015486	0.0246256	0.0241714	0.0179494	0.0256347	.	.	.	0	0.0406195	0.0142887	0.00981427	0.00357064	.	.	0.034604	0.082071	0.0431622	0.0411663	.	.	.	.	0	.	.	0.284325	0.13378	0.295914	.	.	0.0234707
HealthEast Care System	INS00000193	Saint Paul, MN	7,350 to 7,449	-1.02595	-0.911968	-0.942382	-0.565485	0.339564	0.159121	0.0139276	0	.	0	0.0881438	0.0657596	0.064439	0.0101877	.	0.01474	.	0.0165876	0.0134564	.	.	0	0.0527999	0.0228548	.	0.00764755	.	.	0.027414	0.0500706	0.0283471	0.0593588	.	.	0.00177485	.	.	.	.	0.249904	0.107452	0.336622	0	.	0.015793
Southcoast Health System, Inc	INS00000373	New Bedford, MA	19,750 to 19,849	-1.03652	-0.805633	-0.94569	-1.56128	0.303653	0.24463	0.0290102	.	0.00616698	0	0.110034	0.0358566	0.037787	0.0198988	0.032793	0.0194442	0.0149319	0.0115133	0.0118411	0	0	.	0.0362851	0.0182593	0.008476	0.0117142	.	.	0.10558	0.054515	0.0550186	0.0343396	.	0.012602	0.00102845	.	.	0.00139382	.	0.180528	0.106206	0.298471	.	.	0.00899672
Alameda Health System	INS00643881	Oakland, CA	3,250 to 3,349	-1.03779	-0.615527	-1.07498	-0.521348	0.167304	0.155764	0.131081	0	.	.	0.0904343	.	0.0824439	0.025934	.	.	.	.	0	0	0	.	0.0299425	0.0155806	.	0.00736136	0	0	0.044197	0.0280141	0.0684432	0.092682	.	.	.	.	0	.	.	0.272766	0.109288	0.241587	.	.	0.0476945
Holy Family Memorial	INS00000206	Manitowoc, WI	2,450 to 2,549	-1.04831	-1.98502	-1.08965	-0.313914	0.275289	0.131113	.	0	.	0	0.0497816	.	.	0.0335437	.	.	.	.	.	0	.	0	0.0330966	0.0234695	.	.	0	0	0.030334	0.0644068	0.0295398	0.0262699	.	.	0	.	0	0	0	.	0.135315	0.426557	.	0	.
The Methodist Hospitals, Inc	INS00000420	Gary, IN	2,850 to 2,949	-1.05738	0.336352	-1.08763	-1.79324	0.189981	0.328732	0.0303114	0	0	0	0.0527139	.	0.075149	0.0290133	.	0.0270373	.	.	.	0	0	0	0.0234483	0.00803879	.	0.00718108	.	0	0.062691	0.0497804	0.0347923	0.0302652	.	.	.	.	0	.	0	.	0.15299	0.413275	.	0	.
Faith Regional Health Services	INS00480796	Norfolk, NE	5,750 to 5,849	-1.0735	-1.82727	-0.926279	-1.47703	0.30688	0.24691	0.0184417	0	.	0	0.0831551	.	.	0.0120424	.	.	.	.	0.00837213	0	0	0	0.0376697	0.0106574	.	0.00862295	.	.	0.0821866	0.04018	0.0350753	0.0359526	.	.	.	0.00214514	0	.	.	0.119026	0.115073	0.531587	0	.	0.0108044
Saint Lukes Hospital of Duluth	INS00525390	Duluth, MN	6,950 to 7,049	-1.07464	-0.131846	-1.04347	-0.744134	0.357344	0.176916	0.0347846	.	.	0	0.0581051	0.0607287	0.0943447	0.0199127	0.0388714	0.0286314	.	0.0288184	.	0	.	0	0.0561212	0.0256758	.	0.00466054	0	.	0.0241081	0.0915383	0.032029	0.0423188	0	.	.	.	0	.	.	.	0.121023	0.316371	.	0	.
The Cooper Health System	INS00000417	Camden, NJ	13,050 to 13,149	-1.07505	-0.379661	-0.971268	-1.38653	0.24139	0.218785	0.0264229	0	0.00537738	0	0.0854553	0.0533141	0.0554568	0.0195531	0.028138	0.0208644	0.014306	0.0155473	0.00423096	.	.	.	0.0284413	0.01835	.	0.015368	.	.	0.106142	0.0524417	0.0254726	0.029081	0.0433801	.	.	0.00101823	.	.	0	0.205065	0.116968	0.379216	.	.	0.0167131
Covenant Health Systems, Inc	INS00000146	Tewksbury, MA	11,450 to 11,549	-1.07924	-0.264904	-1.08549	-1.04198	0.251741	0.212504	0.0187638	.	0.00396523	0	0.0882038	0.053681	0.0488528	0.039319	0.0411195	0.0231653	0.0128321	.	.	.	0	0	0.0425264	0.0130035	0.0109043	0.00392807	.	.	0.0465881	0.0796386	0.043397	0.0313126	.	.	0.00179311	.	.	.	.	0.295152	0.104205	0.296778	.	.	0.0118867
University of Michigan Health System	INS00000449	Ann Arbor, MI	27,050 to 27,149	-1.08131	-0.808127	-1.12693	-1.05432	0.297228	0.207944	0.0432881	.	0.00440396	.	0.0749653	0.0747664	0.0572039	0.0219832	0.0364934	0.0169533	0.0109382	0.0230944	0.0112576	.	.	.	0.055663	0.023463	0.0192487	0.00765226	.	0.000837326	0.039437	0.0679248	0.0313522	0.0484988	0.0359037	0.0253277	0.00110665	0.000797801	.	.	.	0.172527	0.118988	0.290314	.	.	0.0178969
Mount Auburn Hospital	INS00803973	Cambridge, MA	8,750 to 8,849	-1.0814	0.228371	-1.05105	-1.21745	0.271178	0.19523	0.0943798	0	0.00646703	0	0.100402	0.0420561	0.0448789	0.0164582	0.0289382	0.0132111	.	0.0203211	0.0106494	.	.	0	0.0785819	0.0252971	0.0167705	0.0128297	.	.	0.0534938	0.0775576	0.0676896	0.0327075	.	.	0.00405179	.	.	.	0	0.258118	0.0752245	0.208905	.	.	0.0210073
Partners HealthCare System, Inc	INS00000324	Boston, MA	120,250 to 120,349	-1.08165	-0.656516	-0.972597	-1.49819	0.295495	0.235499	0.0440088	0.0243037	0.00509077	.	0.103363	0.0846219	0.0401876	0.0143944	0.0254022	0.0130163	0.011444	0.0179175	0.0083647	0.0220168	0.000818761	.	0.0540102	0.0227919	0.00731355	0.00970519	.	0.000698107	0.0786132	0.0681902	0.0494635	0.0299573	0.0141223	0.0148903	0.00133875	0.000425105	0.0790134	0.000379164	.	0.212212	0.0777339	0.26512	0.203199	0.10265	0.0100778
Exeter Health Resources, Inc	INS00116392	Exeter, NH	7,850 to 7,949	-1.08364	-0.977661	-1.07009	-0.585451	0.32232	0.102364	0.0539246	0	.	0	0.101583	0.0632603	0.0415619	0.0133617	0.0293369	0.0185308	.	0.0134314	.	.	.	0	0.0591098	0.021958	0.0251816	0.00654747	.	.	0.0690524	0.0750241	0.014061	0.0378104	0	.	.	.	.	.	.	0.246385	0.0898773	0.347864	0	.	.
WellSpan Health	INS00059477	York, PA	31,550 to 31,649	-1.08614	-0.228825	-1.00534	-0.856639	0.301524	0.195264	0.0122616	.	0.0027019	0	0.123849	0.0421687	0.028803	0.0175054	0.0265202	0.0175565	0.0144926	0.00994289	0.00513785	0	.	.	0.0224716	0.0181478	0.00554022	0.00698781	.	0.000370112	0.0543508	0.0472432	0.0419143	0.024155	.	0.0184684	0.00109003	0.0012445	.	.	.	0.203996	0.112355	0.432914	.	.	0.0111143
Gundersen Health System	INS00000186	La Crosse, WI	18,150 to 18,249	-1.12029	-1.62489	-1.15952	-0.471487	0.266657	0.148456	0.0176185	.	.	0	0.0654069	0.115435	0.0703287	0.0179485	0.0476554	0.0235993	0.0196686	0.0102131	0.0101195	.	.	.	0.040277	0.0130959	0.0178814	0.0044848	.	.	0.0162139	0.0465437	0.0320754	0.0128919	0	0.0279432	0.00242475	.	.	.	.	0.269155	0.111163	0.366367	.	0	0.0169096
Boulder Community Health	INS00721847	Boulder, CO	7,750 to 7,849	-1.12945	-1.77781	-1.10982	-0.86931	0.323086	0.114687	0.0314181	.	0.00929072	0	0.10737	0.0850277	0.0423721	0.0177256	0.0279331	0.010482	.	.	0.00874275	.	0	0	0.0862108	0.0149591	.	0.0190893	.	0.00197215	0.0642081	0.108674	0.0471331	0.0603467	0	.	.	0.00156412	0	.	.	.	0.127215	0.292076	0	.	.
Signature Healthcare	INS00539809	Brockton, MA	8,350 to 8,449	-1.1312	-0.761676	-1.02026	-1.17397	0.275562	0.222929	0.0485904	.	0.0104431	0	0.119771	0.0690537	0.0498939	0.0133512	0.0232998	0.0163716	.	0.0112154	0.00804586	.	.	0	0.0373782	0.0206005	.	0.00667943	0	.	0.0503093	0.0509142	0.0554822	0.0482777	.	.	.	.	0	.	.	0.178607	0.127559	0.288267	.	.	0.028433
Glens Falls Hospital	INS00491515	Glens Falls, NY	4,950 to 5,049	-1.19266	-1.90009	-1.07007	-1.21846	0.258201	0.195762	0.0742651	.	.	0	0.0687218	.	.	0.0242096	.	.	0	0.0304847	0.0176049	0	0	0	0.0422393	0.0219199	.	0.00888377	.	.	0.0666174	0.0757551	0.0203589	0.0298005	.	.	.	0	0	.	.	0.246435	0.0815778	0.378544	0	.	0.0186045
Hays Medical Center, Inc	INS00405814	Hays, KS	6,550 to 6,649	-1.20556	-0.905637	-1.23043	-1.36645	0.262824	0.250916	0.00849017	.	.	.	0.0724582	0.0434783	0.041454	0.0269644	0.0390897	0.0147115	.	.	0.00785781	.	0	0	0.023739	0.0189493	0	0.00741919	.	0	0.0490177	0.0447718	0.0408172	0.0467448	0	0.0293162	0.00458101	0.00197164	0	0	0	0.137918	0.137224	0.417957	.	.	.
UW Medicine	INS00000470	Seattle, WA	35,550 to 35,649	-1.2388	-0.863908	-1.23535	-1.13755	0.256364	0.192266	0.0192187	.	0.00276238	0	0.0893585	0.0746812	0.0526483	0.0185647	0.0272086	0.0165038	0.0148249	0.0150512	0.00838453	.	.	0	0.0625891	0.0258841	0.00997768	0.00862661	.	0.000590439	0.0283882	0.04535	0.0431215	0.0436551	.	0.0267615	0.000813594	0.000898857	.	0.000743585	.	0.293341	0.124219	0.245491	.	.	0.0215243
South Shore Health System	INS00014902	South Weymouth, MA	350 to 449	-1.25112	-2.00581	-1.18971	-2.56238	0.297416	0.370779	.	0	.	0	0.108472	0	0	.	0	.	0	.	0	0	0	0	0.0323322	.	0	.	0	0	0.0752289	.	0.0541339	.	.	0	0	.	0	0	0	0	.	.	.	0	0
Genesis Health System	INS00000177	Davenport, IA	19,150 to 19,249	-1.25209	-0.451634	-1.42254	-0.957945	0.301536	0.181916	0.0224894	.	0.00603447	0	0.0745847	0.0367836	0.0524117	0.0130599	0.039066	0.0290095	0.00997238	0.0101541	0.00857247	0	.	.	0.0372292	0.0236155	0.0146132	0.00896324	.	.	0.0344332	0.0314413	0.0438996	0.0319233	0	0.0593206	.	0.00233417	0	0.0011933	0	0.141672	0.119632	0.422983	.	.	0.00782763
Covenant Ministries of Benevolence	INS00489285	Chicago, IL	4,250 to 4,349	-1.25601	-0.246642	-1.28267	-2.35266	0.197627	0.363658	0.0304897	.	.	0	0.0698614	0.079096	0.0443206	0.026738	.	0.0242049	.	.	.	0	.	0	0.02816	0.0119206	.	0.00811784	0	.	0.0581867	0.0233344	0.0383886	0.0384583	.	.	.	.	0	.	0	0.190448	0.143135	0.293947	.	.	.
Lifespan	INS00000240	Providence, RI	11,950 to 12,049	-1.26371	0.0735471	-1.22054	-1.0028	0.295003	0.139663	0.0311273	.	0.00544264	.	0.099836	0.0513889	0.0355179	0.022098	0.0244068	0.0125373	0.0148448	0.00811621	0.0621396	0	.	.	0.0363568	0.0171271	.	0.0111317	0	.	0.0819874	0.070575	0.038288	0.0442642	.	0.019881	0.000914112	.	.	.	0	0.244805	0.0907642	0.28395	.	.	0.0150144
ThedaCare, Inc	INS00084399	Appleton, WI	12,150 to 12,249	-1.31037	-1.10568	-1.31992	-0.956734	0.272055	0.151069	0.0264494	0	.	0	0.0788272	0.0341727	0.0539542	0.0225133	0.0332839	0.0156295	0.0120883	.	0.0145375	.	.	.	0.0630345	0.0126195	0.0171569	0.00580902	.	.	0.0275262	0.0938537	0.0541171	0.023598	.	.	.	0.0015154	0	.	.	0.179453	0.105586	0.411844	.	.	0.011689
Saint Marys Medical Management	INS00644203	Huntington, WV	1,750 to 1,849	-1.33211	-2.3429	-1.25005	-1.94578	0.157598	0.266124	0.11546	0	.	0	0.106019	.	0.0839089	.	.	.	.	.	.	0	0	0	0.0188726	0.0143345	0	.	.	0	0.0949516	.	0.0362411	0.0625164	0	.	.	.	0	0	.	0	0.139453	0.404923	0	0	0
Upper Peninsula Health Care Solutions	INS00084404	Marquette, MI	7,250 to 7,349	-1.33694	-1.54355	-1.49867	-1.55437	0.236584	0.22263	0.0203521	.	.	.	0.0819845	0.0382514	0.0752724	0.0346975	0.0421904	0.0232018	0.0203616	.	0.0119944	0	.	0	0.0423245	0.0151048	.	0.00755826	.	.	0.0592427	0.0636503	0.0498604	0.0512974	0	0.0308975	0.00441474	.	0	.	0	.	0.147462	0.336793	.	0	.
Carson Tahoe Health	INS00555727	Carson City, NV	10,650 to 10,749	-1.33801	-1.15227	-1.51557	-1.66576	0.250245	0.264494	0.0347335	.	0.00707459	0	0.0847309	0.0876777	0.0244514	0.0338561	.	0.0121787	.	.	0.00641831	.	.	0	0.0370282	0.0321206	.	0.00806954	0	.	0.0382691	0.042219	0.0321257	0.0351583	0	0.0453406	0.0014346	.	0	.	0	.	0.166785	0.329141	.	.	.
Fort HealthCare	INS00584495	Fort Atkinson, WI	2,050 to 2,149	-1.34125	-2.23731	-1.29426	-0.954264	0.284474	0.170747	0.0331286	0	0	0	0.068892	.	.	.	.	.	.	.	.	0	0	0	0.051051	0.0115842	.	0.00527894	0	0	0.0132542	0.053141	0.0402937	0.0511875	0	.	.	.	0	.	.	.	0.123231	0.322825	.	0	.
Middlesex Health System, Inc	INS00520065	Middletown, CT	8,050 to 8,149	-1.35484	-0.865071	-1.30509	-1.87077	0.314868	0.225615	0.0467909	.	.	0	0.0942538	0.0420792	0.0325419	0.035394	0.0214007	0.0116664	.	0.0136297	0.0139353	.	0	0	0.0372312	0.0222113	.	0.00805603	0	.	0.102213	0.0621759	0.0697722	0.0295705	.	.	.	.	.	.	.	.	0.100418	0.309386	.	.	0.00882435
Hallmark Health System	INS00000189	Melrose, MA	6,150 to 6,249	-1.35847	-0.195385	-1.2774	-1.21536	0.263354	0.146397	0.0195501	.	.	0	0.123813	0.0365535	0.0209008	0.0264866	.	0.023498	.	0.0195713	.	.	0	.	0.0497218	0.0127948	.	0.00803421	0	.	0.0745464	0.0619776	0.0572653	0.0194896	0	.	0.00280801	.	0	0	.	0.291417	0.115362	0.287967	.	.	0.0245502
Froedtert and The Medical College of Wisc	INS00540289	Milwaukee, WI	19,450 to 19,549	-1.35894	-1.34797	-1.327	-1.18034	0.260518	0.190514	0.0338098	.	0.00299553	0	0.0970109	0.0389462	0.0446215	0.0180165	0.0302078	0.0163793	0.0136042	0.0235636	0.00740892	.	.	.	0.0397708	0.0169302	.	0.00763051	.	.	0.0351076	0.0447279	0.0305173	0.0366026	.	0.0246362	0.00212555	0.000839789	.	.	.	0.24893	0.112428	0.35051	.	.	0.011346
Baystate Health	INS00000089	Springfield, MA	24,250 to 24,349	-1.37364	-0.473377	-1.27162	-1.30126	0.261513	0.168166	0.0449336	.	0.00634948	0	0.115264	0.0466067	0.047818	0.017127	0.0363862	0.020921	0.0147022	0.011875	0.0138174	.	.	0	0.0476306	0.015778	0.00723037	0.00363989	.	.	0.0644656	0.0642054	0.0420537	0.0277197	.	0.011337	0.00104435	.	0	0.000679154	.	0.221886	0.110824	0.300954	.	0.134613	0.0170528
Berkshire Health Systems, Inc	INS00014892	Pittsfield, MA	8,350 to 8,449	-1.38569	-1.7044	-1.28284	-1.23594	0.277511	0.142849	0.0709502	.	0.0047496	0	0.0639262	0.0383275	0.0614813	0.0119939	0.023147	0.0155241	.	0.015998	0.0123434	.	.	0	0.0704017	0.0170774	0.0174598	0.00359409	0	.	0.0550118	0.0814185	0.0463615	0.03506	.	.	.	.	0	.	.	0.278927	0.104872	0.268059	0	.	0.0100267
Saint Lukes Health System	INS00000395	Boise, ID	32,150 to 32,249	-1.3922	-1.6152	-1.37929	-1.45476	0.278216	0.208434	0.0206086	.	0.00258854	.	0.0934025	0.0629225	0.0413579	0.0197993	0.0171078	0.00770696	0.00676382	0.0116639	0.0085704	.	.	.	0.0545364	0.0223785	0.0134532	0.00723954	.	0.00053434	0.0358863	0.0510193	0.0256652	0.0320923	.	0.0183133	0.00064864	0.00117321	.	.	.	0.208512	0.132378	0.347469	.	.	0.00772245
Parkland Health and Hospital System	INS00000322	Dallas, TX	6,450 to 6,549	-1.41367	-0.105303	-1.33106	-1.13316	0.155221	0.186088	0.0318086	.	.	0	0.0652952	0.140351	0.0611334	0.0124805	0.0407779	0.029859	.	.	.	.	.	0	0.0216167	0.0130499	.	0.00410031	0	0	0.0397618	0.0240049	0.0473968	0.0493495	.	.	.	.	0	.	0	0.193369	0.155506	0.399669	.	.	.
Samaritan Health Services	INS00479993	Corvallis, OR	10,950 to 11,049	-1.43106	-1.07692	-1.3813	-1.043	0.258355	0.151303	0.0532175	.	.	.	0.101906	0.0761905	0.0424063	0.017917	0.0222846	0.0174067	.	.	.	0	0	0	0.0447573	0.0217176	.	0.00321376	0	.	0.0344674	0.0382456	0.0335351	0.03318	.	0.0226782	.	0.00101728	.	.	.	0.220229	0.182283	0.316858	.	.	0.00865688
CentraCare Health System	INS00000118	Saint Cloud, MN	7,450 to 7,549	-1.43463	-0.367208	-1.46911	-1.21568	0.317167	0.188415	0.0378183	.	.	0	0.0713001	0.0619718	0.0474855	0.0131645	.	0.012574	.	.	0.00990973	0	.	0	0.045978	0.02068	.	0.00353861	0	.	0.0211459	0.0582394	0.0359957	0.0449196	0	0.0331049	0.00205316	.	0	.	.	.	0.104868	0.414148	.	.	0.00978814
Summa Health System	INS00000402	Akron, OH	9,350 to 9,449	-1.45035	-1.74459	-1.4762	-1.78649	0.212928	0.240773	0.0146533	.	.	0	0.0711386	0.0402844	0.0481885	0.0141156	0.0178895	0.0232749	0.0137353	.	0.0108999	0	0	0	0.0372866	0.00645963	0.0169036	0.00564201	.	.	0.0562816	0.0632561	0.0396571	0.0335117	0	0.0267714	.	.	.	.	.	0.145096	0.1476	0.413674	.	.	0.00829871
San Juan Regional Medical Center, Inc	INS00642888	Farmington, NM	1,950 to 2,049	-1.45296	-2.26411	-1.39116	-0.826023	0.275623	0.125731	0.0263213	.	.	0	0.067757	.	.	.	.	.	0	.	.	0	0	0	0.0446039	0.02366	0	0.00664108	0	0	0.0228996	.	0.0235741	.	0	.	0	.	0	.	0	.	0.151316	0.28171	0	0	.
Bellin Health Systems	INS00084369	Green Bay, WI	12,150 to 12,249	-1.45461	-1.6163	-1.46007	-1.19461	0.254712	0.161163	0.0209705	.	0.00392169	.	0.0776682	0.0221843	0.0715797	0.0227597	0.0508041	0.0325559	0.0180261	0.0143594	0.0114056	.	.	0	0.0373063	0.0176101	.	0.00304635	.	0	0.0499967	0.044247	0.0435497	0.0185177	.	0.0236406	0.00169888	.	0	.	.	0.184164	0.112693	0.399723	.	.	0.0189539
Elliot Health System	INS00000162	Manchester, NH	11,550 to 11,649	-1.46654	-0.910315	-1.60324	-1.26889	0.289739	0.173339	0.0262492	.	0.00359646	0	0.0795166	0.0667838	0.0399049	0.0513706	0.0252422	0.0228701	0.013035	0.0128361	0.00818729	0	.	.	0.0324851	0.0158405	0.0168258	0.00284235	.	.	0.0512331	0.0981507	0.0260169	0.0479035	.	.	0.00254228	.	.	.	.	0.143613	0.122535	0.32736	.	.	0.0134748
Contra Costa Health Services	INS00753240	Martinez, CA	4,550 to 4,649	-1.47578	-1.6296	-1.45059	-1.2418	0.189351	0.168132	0.0808879	0	.	0	0.089335	.	0.083982	.	.	0.0334709	0.0332596	.	.	0	0	0	0.0506135	0.023501	0	0.0112665	0	.	0.0325021	0.0284222	0.0683692	0.049688	0	.	0	.	0	.	0	.	0.125733	0.247276	.	.	0.0142729
Spectrum Health	INS00000380	Grand Rapids, MI	36,650 to 36,749	-1.48037	-1.01891	-1.45248	-1.31342	0.24694	0.196621	0.0334245	.	0.00333651	.	0.0733428	0.0326047	0.0499519	0.0180004	0.0366347	0.0242925	0.00789136	0.01807	0.0102957	.	.	.	0.032114	0.0168436	0.010939	0.00584673	0.00577892	.	0.032117	0.0817004	0.0383459	0.0460573	0.0248485	0.0176683	0.00232768	0.000639978	.	.	.	0.169201	0.138247	0.363132	.	.	0.0135599
The Erie County Medical Center Corporatio	INS00000165	Buffalo, NY	2,750 to 2,849	-1.48411	0.986882	-1.51179	-1.34006	0.206054	0.188364	0.0537143	0	.	0	0.0584863	.	0.056428	0.0466129	.	.	.	.	.	0	0	0	0.0155908	0.00740364	.	0.0040078	.	0	0.0600497	0.0648483	0.0309042	0.0841552	.	.	.	.	0	0	0	0.275042	0.0935016	0.249276	.	.	0.0595309
Frisbie Memorial Hospital	INS00491617	Rochester, NH	4,750 to 4,849	-1.48637	-0.867313	-1.42139	-1.03068	0.269171	0.156797	0.0766541	0	.	0	0.0908528	.	0.0654847	0.0216215	0.0514194	0.0357788	.	.	.	0	.	0	0.0375455	0.00754115	.	0.0123323	.	.	0.0233925	0.0649458	0.0300097	0.039652	.	.	.	.	.	0	0	0.226372	0.102613	0.328033	0	.	.
LRG Healthcare	INS00103464	Laconia, NH	17,050 to 17,149	-1.4903	-0.801283	-1.44306	-0.843463	0.215915	0.133083	0.0164252	.	.	.	0.0636078	0.0409357	0.0401872	0.0208013	0.0216449	0.00939526	0.0116703	0.0297694	0.0102776	.	.	.	0.028083	0.0131372	.	0.00457518	.	.	0.0273685	0.0489806	0.039679	0.13082	0.0297568	0.014889	0.00281333	0.000804106	.	.	.	0.252765	0.0960082	0.386044	.	.	0.0496293
University of Illinois Medical Center	INS00000441	Chicago, IL	4,450 to 4,549	-1.49307	-1.38172	-1.62991	-1.70547	0.195432	0.250179	0.0570852	.	.	0	0.0722789	0.162162	0.065572	0.030297	0.0494426	0.0173928	.	.	.	0	.	0	0.0323274	0.00925582	.	0.00649531	0	.	0.0320542	0.0336355	0.0230265	0.0472687	.	.	.	.	.	.	0	.	0.143233	0.287084	.	.	0.0165643
Aurora Health Care, Inc	INS00000072	Milwaukee, WI	78,250 to 78,349	-1.49876	-0.792785	-1.51289	-1.38043	0.223806	0.193742	0.0206149	0.0172549	0.0029244	.	0.0761359	0.0558363	0.0376096	0.0212922	0.0280451	0.0244021	0.0172524	0.0136588	0.0129686	.	0.00226944	.	0.0389055	0.0129479	0.0078193	0.0109869	0	0.000297342	0.0343428	0.0476607	0.0389906	0.0321676	.	0.0242326	0.00204994	0.00175736	.	0.000403469	0.00161671	0.216254	0.120522	0.38533	0.323751	0.0817657	0.0142643
Mohawk Valley Network, Inc	INS00059470	Utica, NY	7,950 to 8,049	-1.52248	1.10365	-1.57483	-1.44637	0.243382	0.145402	0.0208884	0	.	0	0.122536	0.135385	0.0502341	0.0279843	.	0.0214639	.	0.0176307	.	.	.	0	0.0322535	0.0130137	.	0.0127303	0	.	0.0942169	0.0270931	0.0443265	0.0312011	.	.	.	.	0	0	.	0.242427	0.108967	0.239944	.	.	0.0124436
Success Healthcare, LLC	INS00755020	Boca Raton, FL	1,250 to 1,349	-1.54408	-1.88109	-1.58159	-2.34725	0.22457	0.32178	0.0568301	0	.	0	0.0772275	.	.	.	0	.	0	.	.	0	0	0	0.0191858	0.0104557	0	.	0	0	0.0509565	0.0852641	0.0381958	0.0646239	0.129948	.	.	0	0	.	0	.	0.171523	0.176786	0	.	0.121643
Catholic Medical Center	INS00000111	Manchester, NH	7,050 to 7,149	-1.57945	-1.02439	-1.73367	-1.53711	0.266624	0.183819	0.0177495	0	0.006819	0	0.0820529	0.0483516	0.048735	0.0264882	0.0291203	0.016401	.	0.0239987	.	.	0	.	0.0394764	0.0131406	0.0272657	0.00417071	.	0	0.0504581	0.0893813	0.0546148	0.0493757	.	0.0261567	.	.	.	.	0	0.0972495	0.100247	0.371083	.	0	.
Sturdy Memorial Hospital	INS00644901	Attleboro, MA	6,950 to 7,049	-1.58171	-1.13028	-1.5152	-2.0166	0.306253	0.224067	0.033567	0	.	0	0.113012	0.103896	0.049733	0.0156196	.	0.0194608	.	.	0.0110585	.	0	0	0.0658692	0.0177942	.	0.00561277	0	0	0.0503126	0.0594617	0.0354343	0.0510172	.	.	.	.	.	0	0	.	0.114422	0.260747	.	.	0.0105199
Day Kimball Healthcare	INS00642226	Putnam, CT	3,050 to 3,149	-1.59471	-1.87942	-1.55709	-0.992019	0.269208	0.1281	0.0371352	0	.	0	0.0999665	.	0.0596801	0.0319669	.	.	.	0.0295419	.	0	0	0	0.0331408	0.00916394	.	0.00639048	0	0	0.0294387	0.0629232	0.0293609	0.0372457	.	.	0	.	0	.	0	0.207067	0.107667	0.371246	0	.	0.0205169
Lakeland Regional Health System	INS00000232	Saint Joseph, MI	7,650 to 7,749	-1.60969	-1.86875	-1.6987	-1.96574	0.236214	0.265619	0.0189122	.	.	0	0.0720003	0.037464	0.0425265	0.0337638	0.0299901	0.0163699	.	0.0315945	0.0075128	.	0	0	0.0301031	0.0176318	.	0.0126924	.	.	0.0321293	0.0382921	0.0599456	0.0192116	0	.	.	.	0	.	.	0.150789	0.149786	0.327751	.	0	0.00870472
HealthPartners, Inc	INS00030035	Minneapolis, MN	30,450 to 30,549	-1.62655	-1.61176	-1.59198	-1.28329	0.290017	0.150478	0.0237467	.	0.00299465	0	0.0817376	0.0977702	0.0507849	0.014148	0.0223847	0.00972966	0.00998978	0.0166366	0.0123127	.	.	.	0.0514264	0.0181161	0.00921148	0.0041135	.	0.000550766	0.0259321	0.0565331	0.0294666	0.0347571	0.0172006	0.0215084	0.00131845	0.000539422	.	.	.	0.232052	0.108395	0.285765	.	.	0.0296772
Vail Clinic, Inc	INS00593927	Vail, CO	650 to 749	-1.63318	-2.09348	-1.64028	-2.59576	0.350687	0.25424	.	0	.	0	0.0582781	.	.	.	.	.	0	.	.	0	.	0	0.0823213	0.0313247	0	.	0	.	0.0703518	0.11196	0.0301125	.	.	.	.	.	0	0	0	0	.	0.26602	.	.	0
Fairview Health Services	INS00000169	Minneapolis, MN	22,150 to 22,249	-1.64462	-0.740034	-1.58873	-1.55445	0.268604	0.180376	0.0140518	0.0500154	0.00491021	0	0.0790814	0.0639053	0.0580247	0.011249	0.0330162	0.0124172	0.0163772	0.0164304	0.0115062	.	.	0	0.0635256	0.0259393	.	0.00721082	.	.	0.0196634	0.0591026	0.0366027	0.0159871	.	0.0248587	0.000994414	0.000593058	.	.	0	0.195409	0.123925	0.327789	.	.	0.0115559
ProHealth Care	INS00470744	Waukesha, WI	15,050 to 15,149	-1.68963	-1.03159	-1.68231	-1.63972	0.265958	0.196169	0.0219281	.	0.00285302	0	0.0701958	0.0681818	0.0275873	0.00796854	0.0179051	0.0160903	0.0122925	0.00957554	0.0059458	0	.	.	0.0392666	0.00823306	.	0.0123857	.	.	0.0315538	0.0646263	0.0269812	0.0364439	0	0.0340665	0.00279227	0.00278215	.	0.00190082	0	0.158226	0.11394	0.417391	.	.	0.00462161
Allina Health System	INS00000061	Minneapolis, MN	31,550 to 31,649	-1.68984	-1.21998	-1.74486	-1.65455	0.31184	0.191809	0.0124276	.	0.00317855	.	0.0798843	0.0515464	0.0457368	0.0146033	0.0309579	0.0137122	0.01031	0.0116003	0.0128609	.	0.00158438	0	0.0536945	0.0186708	0.00706327	0.00585496	0.00925498	0.000696234	0.023544	0.0645536	0.0355841	0.0169205	.	0.0384127	0.00125314	0.000925044	.	0.00070866	.	0.207871	0.114292	0.286915	.	.	0.0132829
MaineGeneral Health	INS00644861	Augusta, ME	6,150 to 6,249	-1.70231	-2.1555	-1.69414	-1.74077	0.274743	0.181451	0.0344026	0	.	0	0.0686881	0.0372493	0.0467443	0.0140514	.	0.0248376	.	.	.	.	0	0	0.0555411	0.022614	.	0.00432918	0	0	0.0417847	0.0458604	0.0311131	0.0257638	0	.	0.00288353	.	.	.	0	0.290518	0.129144	0.23027	0	.	0.0210761
Central Maine Healthcare	INS00261036	Lewiston, ME	8,950 to 9,049	-1.7106	-1.13065	-1.66082	-1.21243	0.258136	0.144541	0.0261224	.	.	0	0.0644297	0.0432692	0.0824072	0.0192873	0.0253453	0.0210753	.	0.0281605	.	0	0	0	0.0277583	0.0170937	.	0.0056043	.	0	0.028877	0.0530022	0.0494003	0.0373122	0	.	0.00226197	.	0	.	.	0.280503	0.136151	0.263368	.	.	0.0274777
Oregon Health and Science University	INS00000316	Portland, OR	10,950 to 11,049	-1.72198	-0.505581	-1.6474	-1.67048	0.258582	0.171923	0.0487366	.	0.00402363	0	0.108393	0.152216	0.0541553	0.0104426	0.031205	0.0147654	.	0.0171831	.	.	.	0	0.0620033	0.0250212	.	0.00353665	.	.	0.0311899	0.0417958	0.0402002	0.032816	.	.	.	0.000995427	.	.	.	0.219842	0.113043	0.183331	.	.	0.00861873
University of Vermont Health Network	INS00000171	Burlington, VT	30,950 to 31,049	-1.7315	-1.29828	-1.77648	-1.84278	0.233638	0.172578	0.0147889	.	0.00283247	0	0.0741021	0.0645432	0.0424652	0.0216505	0.0277986	0.0139431	0.0100539	0.0165828	0.00754288	.	.	.	0.0475337	0.0165909	0.00986146	0.00505009	.	0.000727924	0.0672772	0.0783163	0.0255382	0.0314118	.	0.0269383	0.000960556	0.000525488	.	.	.	0.262053	0.0860528	0.30058	.	.	0.0100903
Capital Region Health Care	INS00000101	Concord, NH	15,550 to 15,649	-1.7469	-1.25556	-1.78166	-1.43136	0.264733	0.138247	0.0314593	.	0.00258134	0	0.0937615	0.0643216	0.0469869	0.024808	0.0285309	0.0220118	0.00863845	0.0205658	0.0115438	0	.	.	0.0472738	0.0165386	0.0152798	0.00314659	.	.	0.0406761	0.0892427	0.0384201	0.0228655	0	0.0164595	.	0.000778887	.	.	.	0.165675	0.0959651	0.34772	.	.	0.00952748
UW Health	INS00000471	Madison, WI	41,250 to 41,349	-1.80489	-1.39958	-1.78486	-1.52367	0.261149	0.149679	0.0127999	.	0.00389287	0	0.0880061	0.0972913	0.0400426	0.0181623	0.0331665	0.0190009	0.013217	0.0131698	0.00977794	.	.	0	0.0450509	0.014108	0.00660244	0.00686222	0.00783978	0.000520442	0.0336842	0.0475089	0.0302076	0.023014	.	0.020741	0.00123228	0.000690558	.	.	.	0.209628	0.107026	0.340215	.	0.110336	0.0113617
Tuality Healthcare	INS00523049	Hillsboro, OR	2,750 to 2,849	-1.82474	-2.52071	-1.73151	-1.94102	0.263632	0.191254	0.0388434	0	.	0	0.0907702	0.0833333	.	.	0	.	0	.	.	0	0	0	0.0441157	0.0209128	.	0.00782583	0	.	0.0477937	.	0.0755424	.	0.0714154	.	0	.	0	0	0	0.179246	0.0969216	0.331558	0	0	0.039922
Boston Medical Center	INS00000093	Boston, MA	16,250 to 16,349	-1.83059	-0.520515	-1.73818	-2.04063	0.236628	0.196498	0.0675436	.	0.00501789	.	0.11461	0.129032	0.0618717	0.0111333	0.025292	0.0193658	0.0178657	0.0130547	0.00848396	0	.	.	0.0431275	0.0169379	0.0088933	0.00710107	0	.	0.0560366	0.0478794	0.0415569	0.0360384	.	.	.	.	.	.	0	0.204617	0.0913909	0.163876	.	.	0.0144257
Denver Health	INS00084376	Denver, CO	2,250 to 2,349	-1.83123	0.821982	-1.67113	-1.60224	0.197065	0.146218	0.0541852	0	.	0	0.0557596	.	.	.	.	.	.	.	.	.	.	0	0.0561122	0.0146457	.	.	0	.	0.0322882	.	0.0276449	0.0468857	.	.	.	.	0	0	0	.	0.145993	0.250262	.	0	0.0456837
Dartmouth-Hitchcock	INS00490206	Lebanon, NH	47,350 to 47,449	-1.85736	-1.41735	-1.90696	-1.70836	0.272962	0.151938	0.0331514	.	0.00484602	0	0.0673288	0.0459982	0.0475744	0.0314542	0.0404053	0.0204014	0.0184161	0.0205298	0.00740793	.	.	.	0.0578554	0.0220799	0.00936649	0.00632886	0.00828439	0.000769745	0.0348734	0.0459601	0.034807	0.0334043	.	0.0168003	0.00104784	0.00055733	.	0.000332623	.	0.191873	0.0889613	0.327318	.	0.103593	0.013695
Mid Columbia Medical Center	INS00539496	The Dalles, OR	2,550 to 2,649	-1.86016	-2.55555	-1.79687	-1.34598	0.26826	0.118058	0.0325501	0	0	0	0.100552	0.140845	.	.	.	0.0301147	.	.	.	0	0	0	0.0537029	0.014092	.	0.00916779	0	.	0.0205121	0.0685841	0.0585864	.	0	.	0	.	.	.	0	.	0.0890105	0.215899	.	0	.
Griffin Health Services	INS00643801	Derby, CT	6,850 to 6,949	-1.91318	-1.66095	-1.83796	-1.63676	0.235732	0.135038	0.0292445	0	.	.	0.0592131	.	0.048851	0.0152966	.	0.0087797	.	0.0264896	0.0087707	0	.	0	0.0239289	0.013113	.	0.00658652	.	0	0.0650878	0.0394755	0.0441275	0.106937	0.0362029	.	0.00283573	.	0	.	.	0.208815	0.0931766	0.317794	.	.	0.0610457
Hawaii Pacific Health	INS00084397	Honolulu, HI	12,950 to 13,049	-1.93398	-0.904055	-1.82029	-2.43074	0.244965	0.23633	0.0474083	.	0.00672174	.	0.127566	0.041841	0.0388794	0.0138151	0.0338016	0.0164828	0.0176656	0.013064	0.0125143	0	.	0	0.0302066	0.0168207	.	0.00654657	0	.	0.061652	0.0437076	0.0454811	0.0264763	.	.	.	0.000866652	.	.	.	0.100606	0.0856508	0.342525	.	.	0.00660842
Union Hospital	INS00519988	Elkton, MD	2,850 to 2,949	-1.94054	-2.76864	-1.91971	-1.74363	0.250042	0.171164	0.0238129	0	.	0	0.0758551	.	.	0.0263673	.	.	.	0.042098	.	0	0	0	0.0147913	0.0193473	.	0.0130467	0	0	0.0480173	.	0.0388496	0.0731366	0.0331784	.	.	.	0	.	0	0.170484	0.125164	0.275325	0	0	0.0361509
Kuakini Health System	INS00753865	Honolulu, HI	750 to 849	-1.98806	0.59608	-1.77581	-2.4975	0.269544	0.270424	0.0625578	0	.	0	0.0884845	.	.	.	.	.	0	0	0	0	0	0	0.0209291	.	0	.	0	0	0.0354363	.	0.0407202	0.0871475	.	0	.	0	0	0	0	.	0.083595	0.180137	.	0	.
Eskenazi Health	INS00642255	Indianapolis, IN	4,050 to 4,149	-2.00852	0.750004	-1.9288	-1.68796	0.168905	0.166894	0.0159904	0	.	0	0.0573645	0.0869565	0.112234	.	0.0511484	0.0217351	.	.	.	0	0	0	0.0209177	0.00724128	.	.	.	0	0.0256666	0.0643084	0.0345521	0.0497673	.	.	.	.	0	0	0	0.143674	0.212032	0.282426	.	.	0.0127141
Washington Health System	INS00806726	Washington, PA	2,550 to 2,649	-2.01428	-1.92607	-2.05426	-1.95231	0.27851	0.161944	0.0197413	0	.	0	0.0771511	.	.	0.0322222	.	.	.	.	.	0	.	0	0.0300154	0.0292686	.	0.00478634	0	.	0.0571902	0.0514866	0.0495432	.	0	.	0.00438748	.	.	.	.	.	0.1116	0.415288	0	0	.
MaineHealth	INS00000248	Portland, ME	33,950 to 34,049	-2.06341	-1.75936	-2.00075	-1.7309	0.262687	0.120724	0.0352537	.	0.00521294	0	0.0872964	0.0383445	0.0488065	0.0150957	0.0339994	0.0188134	0.00774802	0.0119074	0.00845272	.	.	.	0.0453095	0.0125571	0.00699616	0.00778868	.	0.000584381	0.0433173	0.0671448	0.0409315	0.0296456	.	0.0134101	0.00103589	0.000710462	.	.	.	0.251944	0.098557	0.284764	.	.	0.0104067
Katherine Shaw Bethea Hospital	INS00539486	Dixon, IL	3,550 to 3,649	-2.13307	-3.01574	-2.47317	-2.08146	0.301529	0.193535	0.0340094	0	0.00681849	.	0.108754	.	.	.	.	.	.	.	.	0	.	0	0.0155146	0.0141768	.	0.0114355	.	0	0.0358006	0.0473975	0.0376703	.	0	0.0795969	.	0.00742392	0	0	0	.	0.111333	0.309269	0	0	.
Hennepin Health Care System, Inc	INS00000201	Minneapolis, MN	2,450 to 2,549	-2.14188	-1.35887	-2.06353	-2.16046	0.284441	0.182171	.	0	.	0	0.0449176	.	0.0633793	.	.	.	.	0	.	0	0	0	0.0391232	0.0151896	0	.	0	0	0.0325959	0.0646738	0.0273302	0.0558553	0	.	.	.	.	0	.	.	0.13413	0.162899	.	.	0.0788071
Covenant HealthCare	INS00528603	Saginaw, MI	6,550 to 6,649	-2.24726	-2.40742	-2.3306	-2.43936	0.180322	0.19123	0.0270073	.	.	.	0.0752941	0.0520833	0.0363473	0.0191067	.	0.0166465	.	0.0288675	0.00939336	.	.	0	0.0275689	0.00795839	.	0.00465788	.	.	0.052876	0.047401	0.0576205	0.0488844	.	0.0342533	0.00203683	0.00215833	0	.	.	.	0.131195	0.296282	0	.	.
The Queens Health Systems	INS00000424	Honolulu, HI	3,650 to 3,749	-2.56134	-0.372116	-2.44005	-2.75907	0.190736	0.184557	0.0557198	.	0.00868648	.	0.133045	0.0818505	0.0535992	.	.	.	.	.	.	.	.	0	0.0244893	0.0159325	.	0.00756665	0	0	0.0479806	.	0.0440363	0.0432411	0	.	.	0	.	0	.	0.146508	0.0790201	0.276195	.	.	.
Rutland Regional Health Services	INS00644919	Rutland, VT	1,250 to 1,349	-2.56146	0.385139	-2.97006	-2.62456	0.221895	0.157001	.	0	.	0	0.0706149	.	.	0.0730544	.	.	.	0	.	.	0	0	0.0427536	0.0194096	.	0.0141094	.	.	0.0401208	0.124551	0.0266691	.	0	.	.	0	0	.	.	0	0.105244	0.302822	.	0	.
North Memorial Health Care	INS00000305	Robbinsdale, MN	3,950 to 4,049	-2.64297	-0.970593	-2.73802	-2.72684	0.285255	0.161618	0.0184131	0	.	0	0.0735589	0.0787037	0.0479219	0.0206754	.	.	.	.	.	0	0	0	0.0552071	0.0244152	.	0.00390931	0	.	0.0219559	0.0444022	0.0441812	0.0217867	.	.	.	.	.	.	0	.	0.105788	0.289921	.	.	.
Cambridge Health Alliance	INS00014893	Cambridge, MA	4,650 to 4,749	-2.67974	-1.40924	-2.62763	-2.49064	0.223745	0.130999	0.0332861	.	.	0	0.0940057	.	0.0611904	.	.	0.0171665	.	.	.	0	0	0	0.0372487	0.00751607	.	0.00449044	0	.	0.033864	0.0690363	0.0465231	0.0258231	.	.	.	0	0	0	0	0.274255	0.0995121	0.158268	.	.	0.0787765
Grady Health System	INS00000183	Atlanta, GA	2,050 to 2,149	-3.37544	-3.208	-3.27188	-3.61681	0.159891	0.1625	.	0	.	0	0.0845915	.	0.057457	.	.	0.0503268	.	.	.	.	0	0	0.0179213	.	.	.	0	0	0.0450956	.	0.0269061	0.0379401	0	0	.	.	0	0	0	.	0.153179	0.219552	0	0	.
CT=computed tomography. CAD=coronary artery disease. CKD=chronic kidney disease. PFT=pulmonary function testing. DEXA=dual-energy x-ray absorptiometry. MRI=magnetic resonance imaging.
Percent of attributed beneficiaries receiving low-value services by health system and measure. Green highlights indicate the 28 measures that are included in the main composite measure.
aDue to CMS suppression rules, we cannot display the exact number of beneficiaries attributed to a system.
bMissings are indicated by “.” and denote one of two possibilities: 1) If 1-10 beneficiaries received the service, the value was suppressed to comply with CMS data reporting rules. These suppressed values were still included in the composite calculation; 2) Zero beneficiaries were eligible for the service. This was true for 56 cells, or 0.25% of 22,796 denominators (41 measures x 556 health syste…
cThis row shows low-value service use measured across all examined health systems.
dThe maximum lookback period specified for this measure exceeded 1 year; the “Sufficient History” flag requirement was waived for this measure.
